# Supplementary material for: Bacmethy: A novel and convenient tool for investigating bacterial DNA methylation pattern and their transcriptional regulation effects
Source: Imeta. 2024 Mar 19;3(3):e186. doi: 10.1002/imt2.186 (PMC11183182; doi:10.1002/imt2.186)
Supplement: Supplementary file 2 — Table S1: Distribution of methylated or un(der)methylated MTase recognition sites in bacteria genomes. MTase, methyltransferase. Table S2: Example of co‐location of methylated (or undermethylated) MTase recognition sites and TF binding sites in Escherichia coli K12. TF, transcription factors. Table S3: Primers used for mutant strain construction and RT‐qPCR. [file IMT2-3-e186-s001.xlsx]

## Sheet: S1
Table S1. Distribution of methylated or un(der)methylated MTase recognition sites per MTase in bacteria genomes.
							Total/No.of motif	methylation					undermethylation					unmethylation
Species	Strain Name	MTase Name	motif	Modification Type	CenterPos	No. of motif	% modified motif	Total	promoter	CDS-100	RR	CodingRegion	Total	promoter	CDS-100	RR	CodingRegion	Total	promoter	CDS-100	RR	CodingRegion
Escherichia coli	K12 substr. MG1655	M.EcoKI	AACNNNNNNGTGC	m6A	1/-2	1184	100.0/100.0	561/553	123/122	52/56	175/178	469/463	44/11	5/2	4/2	9/4	43/9	37/38	10/8	14/11	4/3	32/30
Escherichia coli	K12 substr. MG1655	M.EcoKDcm	CCWGG	m5C	2	24092	99.7	23591	4564	2221	6785	3554	1936	360	175	535	1244	431	74	49	123	339
Escherichia coli	K12 substr. MG1655	M.EcoKII	CCTGG	m4C	2	12046	9.6	118	17	14	31	102	35	3	3	6	32	722	132	65	197	574
Escherichia coli	K12 substr. MG1655	M.EcoKDam	GATC	m6A	2	38240	99.7	37471	7206	3651	10857	3843	568	105	54	159	460	699	131	57	188	505
Pseudomonas aeruginosa	LYSZa2	M.PaeZa2I	CCAANNNNNNNCTC	m6A	4/-2	1132	86.6/80.6	556/542	81/87	50/43	131/130	471/456	19/17	7/7	9/8	2/1	14/13	9/18	4/2	2/2	6/4	6/16
Pseudomonas aeruginosa	LYSZa7	M.PaeZa7I	AGGNNNNNRTGT	m6A	3/-1	906	100.0/98.0	821/886	167/161	70/106	267/237	670/738	12/32	12/6	2/1	14/7	25/6	21/74	13/4	5/4	18/7	64/19
Pseudomonas aeruginosa	LYSZa7	M.PaeZa7II	CCCGAG	m6A	5	3759	99	3551	693	292	985	2212	106	66	9	75	58	182	46	12	58	145
Pseudomonas aeruginosa	TBCF	M.PaeTBCFORFAP	RCCANNNNNNNTGAR	m6A	3/-4	396	100.0/99.7	385/386	98/96	46/57	144/153	304/313	14/8	3/6	4/2	7/8	12/4	10/10	4/0	3/2	7/2	9/10
Pseudomonas aeruginosa	TBCF	M.PaeTBCFORFCP	TRGANNNNNNTGC	m6A	3/-4	1426	100.0/99.9	1384/1363	250/241	130/133	380/374	1104/1089	21/11	13/6	3/1	16/7	13/7	41/63	14/10	4/6	18/16	27/51
Staphylococcus aureus	USA300 JE2_Forsyth	M.SauTCHI	ACANNNNNNRTGG	m6A	3/-3	497	97.6/98.6	457/470	51/51	41/40	92/91	365/373	293/366	39/30	34/27	73/57	296/244	30/21	5/3	4/2	9/5	23/17
Staphylococcus aureus	USA300 JE2_Forsyth	M.SauTCHII	AGGNNNNNGAT	m6A	1/1	691	100.0/100.0	687/690	172/165	63/72	235/237	468/472	393/521	86/128	33/47	119/175	292/374	4/1	0/2	0/0	0/2	3/0
Clostridium mangenotii	LM2	M.CmaLM2III	GGANNNNNVTAC	m6A	3	162	56.8	77	7	6	13	68	23	2	1	3	22	15	0	3	3	15
Xanthobacter species	91	M.Xsp91I	GANTC	m6A	2	10284	98.7	7088	2145	733	2878	2401	70	22	9	31	53	3111	990	371	1361	1585
Species	Species name
Strain Name	Strain name
MTase Name	MTase name as recorded in REBASE
Motif	MTase recognition motif. The modification sites in the positive strand are in bold only; the modification sites on the complementary strand are in bold and underlined.
Modification Type	m6A, m4C, or m5C
CenterPos	the site of modification. Negative values represent methylation sites on the complementary strand.
No. of motif	the count of motif sites in the genome
% modified motif	the fraction of modification
Total	the counts of total methylated or un(der)methylated sites
promoter	methylated or un(der)methylated sites located in the promoter region of genes
CDS-100	methylated or un(der)methylated sites located in the CDS-100 region of genes
RR	methylated or un(der)methylated sites located in the regulation region (which contain promoer and CDS-100 regions) of genes
CodingRegion	methylated or un(der)methylated sites located in the coding region of genes

## Sheet: S2
Table S2. Example of co-location of methylated (or undermethylated) MTase recognition sites and TF binding sites in E.coli K12. Some of these binding events have been verified in previous studies.
Strain	Methylation type	methylation motif	Region	RRS	RRE	Methsite	Fraction	distance	start	end	strand	Locus_Tag	gene name	description	TF binding start	TF binding end	FIMO qvalue	TF scanned	Evidence	Reference
K12	m6A	GATC	promoter	624510	625010	624913	0.711	-402	623554	624510	-	PICPPNBC_00592	fepB	Ferrienterobactin-binding periplasmic protein	625313	625343	0.000798	Fur	P/S/I	Nat Biotechnol. 1998 Jun;16(6):566-71; Mol.Microbiol.1991.5:1415-1428
K12	m6A	GATC	promoter	624510	625010	624913	0.711	-402	623554	624510	-	PICPPNBC_00592	fepB	Ferrienterobactin-binding periplasmic protein	625319	625349	0.0176	Fur
K12	m6A	GATC	promoter	624510	625010	624913	0.711	-402	623554	624510	-	PICPPNBC_00592	fepB	Ferrienterobactin-binding periplasmic protein	625428	625458	0.0116	Fur
K12	m6A	GATC	promoter	624510	625010	624913	0.711	-402	623554	624510	-	PICPPNBC_00592	fepB	Ferrienterobactin-binding periplasmic protein	625434	625464	0.00135	Fur
K12	m6A	GATC	promoter	3771781	3772281	3771983	0.941	-297	3772281	3774194	+	PICPPNBC_03600	mtlA_2	PTS system mannitol-specific EIICBA component	3772119	3772140	0.000997	Crp	P/S/D/I	Nat Biotechnol. 1998 Jun;16(6):566-71;Microbiology 1995.141:1901-1907
K12	m6A	GATC	promoter	3771781	3772281	3771983	0.941	-297	3772281	3774194	+	PICPPNBC_03600	mtlA_2	PTS system mannitol-specific EIICBA component	3771958	3771979	0.0308	Crp
K12	m6A	GATC	promoter	3771781	3772281	3771983	0.941	-297	3772281	3774194	+	PICPPNBC_03600	mtlA_2	PTS system mannitol-specific EIICBA component	3772002	3772023	0.0308	Crp
K12	m6A	GATC	promoter	3771781	3772281	3771983	0.941	-297	3772281	3774194	+	PICPPNBC_03600	mtlA_2	PTS system mannitol-specific EIICBA component	3772119	3772140	0.0773	Crp
K12	m6A	GATC	promoter	3771781	3772281	3771983	0.941	-297	3772281	3774194	+	PICPPNBC_03600	mtlA_2	PTS system mannitol-specific EIICBA component	3772075	3772096	0.0844	Crp
K12	m6A	GATC	promoter	1300637	1301137	1301098	0.946	-38	1301137	1302813	+	PICPPNBC_01243	oppA	Periplasmic oligopeptide-binding protein	1300928	1300958	0.0113	Fur
K12	m6A	GATC	promoter	1300637	1301137	1301098	0.946	-38	1301137	1302813	+	PICPPNBC_01243	oppA	Periplasmic oligopeptide-binding protein	1300934	1300964	0.000649	Fur
K12	m6A	GATC	promoter	1300637	1301137	1301098	0.946	-38	1301137	1302813	+	PICPPNBC_01243	oppA	Periplasmic oligopeptide-binding protein	1300934	1300964	0.221	Fur
K12	m6A	GATC	promoter	1300637	1301137	1301098	0.946	-38	1301137	1302813	+	PICPPNBC_01243	oppA	Periplasmic oligopeptide-binding protein	1301052	1301082	0.218	Fur
K12	m6A	GATC	promoter	1300637	1301137	1300788	0.444	-348	1301137	1302813	+	PICPPNBC_01243	oppA	Periplasmic oligopeptide-binding protein	1300928	1300958	0.00699	Fur
K12	m6A	GATC	promoter	1300637	1301137	1300788	0.444	-348	1301137	1302813	+	PICPPNBC_01243	oppA	Periplasmic oligopeptide-binding protein	1300934	1300964	0.000472	Fur
K12	m6A	GATC	promoter	1300637	1301137	1300788	0.444	-348	1301137	1302813	+	PICPPNBC_01243	oppA	Periplasmic oligopeptide-binding protein	1300934	1300964	0.142	Fur
K12	m6A	GATC	promoter	1300637	1301137	1300788	0.444	-348	1301137	1302813	+	PICPPNBC_01243	oppA	Periplasmic oligopeptide-binding protein	1301052	1301082	0.142	Fur
K12	m6A	GATC	promoter	1978197	1978518	1978423	0.935	-225	1977847	1978197	-	PICPPNBC_01898	flhD	Flagellar transcriptional regulator FlhD	1978877	1978898	0.0276	Crp	P/S/I	Nat Biotechnol. 1998 Jun;16(6):566-71; J.Bacteriol.1989.177:741-747
K12	m6A	GATC	promoter	1978197	1978518	1978423	0.935	-225	1977847	1978197	-	PICPPNBC_01898	flhD	Flagellar transcriptional regulator FlhD	1978877	1978898	0.1
K12	m6A	GATC	promoter	141225	141725	141685	0.989	-459	138835	141225	-	PICPPNBC_00118	gcd	Quinoprotein glucose dehydrogenase	142264	142285	0.197	Crp
K12	m6A	GATC	promoter	141225	141725	141685	0.989	-459	138835	141225	-	PICPPNBC_00118	gcd	Quinoprotein glucose dehydrogenase	141884	141905	0.0443	Crp	P/S/I	Nat Biotechnol. 1998 Jun;16(6):566-71.;J.Bacteriol.1993.175:568-571
K12	m6A	GATC	promoter	4101430	4101690	4101483	0.901	-206	4101690	4102673	+	PICPPNBC_03911	kdgT	2-keto-3-deoxygluconate permease	4101570	4101591	0.368	CRP
K12	m6A	GATC	CDS	4101690	4101790	4101765	1	75	4101690	4102673	+	PICPPNBC_03911	kdgT	2-keto-3-deoxygluconate permease	4101870	4101891	0.0239	CRP
K12	m6A	GATC	CDS	4101690	4101790	4101765	1	75	4101690	4102673	+	PICPPNBC_03911	kdgT	2-keto-3-deoxygluconate permease	4101930	4101951	0.368	CRP
K12	m5C	CCWGG	CDS	4257115	4257215	4257126	0.909	11	4257115	4257723	+	PICPPNBC_04047	lexA_2	LexA repressor	4257278	4257297	0.00964	lexA	P/S	G3, 2022, 12(2), jkab409
K12	m5C	CCWGG	CDS	4257115	4257215	4257126	0.909	11	4257115	4257723	+	PICPPNBC_04047	lexA_2	LexA repressor	4257299	4257318	0.0102	lexA
K12	m5C	CCWGG	CDS	4257115	4257215	4257126	0.909	11	4257115	4257723	+	PICPPNBC_04047	lexA_2	LexA repressor	4257299	4257318	0.52	lexA
NOTE:	Evidence for protein binding was based on: physiological data (P), DNA-binding consensus sequence(S), Dnase I footprinting (D)，and in vivo methylase protection assay (I).
column name	Description
Strains	Strain name
Methylation	Methylation type
Region	the region which the methylation site located, CDS or promoter
RRS	Regulation region start site
RRE	Regulation region end site
Methsite	the methylation site
Fraction	Estimate of the fraction of molecules that carry the modification
distance	the distance between the start site of gene orf and methylated site
start	gene start site
end	gene end site
strand	the gene transcription direction, +/-
locus tag	the gene position ID
gene name	gene name annotated by prokka
description	gene function annotation
TF binding start	TF binding position start site
TF binding end	TF binding position end site
TF binding strand	TF binding strand
FIMO qvlaue	TF binding prediction q value in FIMO
TF scanned	TF used for scanning
Evidence	Evidence for protein binding was based on: physiological data (P), DNA-binding consensus sequence(S), Dnase I footprinting (D)，and in vivo methylase protection assay (I).
Reference	Evidence for protein binding was based on reference

## Sheet: S3
Strain No.	motif	0~60%	60~75%	75~90%	90~100%
P. aeruginosa LYSZa2	CCAm6ANNNNNNNCTC	10	47	250	819
P. aeruginosa LYSZa7	m6AGGNNNNNRTGT	10	66	285	494
P. aeruginosa LYSZa7	CCCGm6AG	37	137	640	1150
S. aureus USA300	m6AGGNNNNNGAT	131	787	453	10
S. aureus USA300	ACm6ANNNNNNRTGG	223	480	254	17
C. mangenotii LM2	GGm6ANNNNNVTAC	15	22	20	40
Xanthobacter. 91	Gm6ANTC	36	369	2187	7823
P. aeruginosa LYSZa2			P. aeruginosa LYSZa7			P. aeruginosa LYSZa7			S. aureus USA300			S. aureus USA300			C. mangenotii LM2			Xanthobacter. 91
CCAm6ANNNNNNNCTC			m6AGGNNNNNRTGT			CCCGm6AG			m6AGGNNNNNGAT			ACm6ANNNNNNRTGG			GGm6ANNNNNVTAC			Gm6ANTC
Coverage	Fraction	IdentificationQv	Coverage	Fraction	IdentificationQv	Coverage	Fraction	IdentificationQv	Coverage	Fraction	IdentificationQv	Coverage	Fraction	IdentificationQv	Coverage	Fraction	IdentificationQv	Coverage	Fraction	IdentificationQv
76	0.99	82	138	1	222	118	1	114	98	0.634	88	99	0.748	156	83	0.852	44	13	1	29
90	1	107	136	0.96	135	103	1	144	93	0.765	133	90	0.737	48	120	0.679	90	15	0.969	38
85	1	111	139	1	174	118	1	132	97	0.879	85	91	0.5	64	124	0.981	195	14	0.738	20
70	1	95	141	1	174	119	0.99	145	120	0.611	160	104	0.607	155	128	0.984	124	13	0.776	14
79	0.98	100	88	0.76	46	127	0.89	141	120	0.687	169	105	0.745	155	119	0.974	116	20	0.88	17
86	0.98	96	87	0.76	53	153	1	221	115	0.616	137	94	0.657	114	123	0.946	90	25	1	11
80	0.93	94	81	1	86	136	0.93	167	92	0.743	155	85	0.726	114	112	0.57	91	42	0.997	29
78	0.93	86	74	0.87	70	137	0.79	106	97	0.669	108	87	0.813	127	117	0.622	54	33	0.876	12
108	0.73	73	85	1	98	139	1	167	103	0.663	107	82	0.671	66	137	0.831	115	49	0.91	51
113	0.74	54	88	1	94	136	1	196	112	0.686	114	119	0.448	104	119	0.684	54	35	0.986	28
110	0.88	83	136	1	129	115	1	160	532	0.643	487	112	0.571	79	105	0.898	125	56	0.95	73
86	0.86	84	139	1	123	91	1	120	529	0.676	618	114	0.616	139	96	0.977	110	51	1	66
104	0.97	101	111	0.98	120	83	1	132	112	0.746	150	114	0.906	141	111	0.997	175	62	0.874	98
125	1	147	107	0.81	112	97	1	87	93	0.707	116	114	0.699	201	121	0.784	109	69	0.719	44
79	0.79	64	139	1	59	89	0.94	91	99	0.706	126	109	0.786	122	115	0.891	174	62	0.997	73
91	0.98	118	140	1	201	99	1	121	101	0.823	145	106	0.817	174	110	0.88	77	58	0.914	80
97	0.97	96	125	0.74	63	101	0.57	37	114	0.693	185	92	0.712	113	110	0.719	131	53	1	51
88	1	103	124	1	198	91	0.72	52	112	0.759	98	105	0.555	133	127	0.859	132	54	1	77
99	0.98	83	88	0.93	93	72	0.87	55	112	0.862	117	102	0.703	133	120	1	138	55	0.959	90
103	1	135	87	1	110	72	1	95	117	0.594	162	110	0.606	39	116	1	133	61	1	91
96	0.79	78	110	1	140	85	1	95	106	0.475	81	99	0.77	121	122	0.808	99	43	0.998	29
113	0.88	107	113	1	115	84	1	102	100	0.686	111	112	0.985	140	115	0.996	189	61	0.994	36
110	0.99	121	87	1	105	78	1	111	99	0.711	118	102	0.616	149	113	0.587	43	40	0.98	35
101	1	131	82	0.7	59	88	0.96	104	87	0.738	166	98	0.765	180	88	0.939	97	56	0.892	79
84	0.93	103	106	1	142	95	0.98	134	126	0.637	172	104	0.78	120	127	0.716	64	43	0.934	36
85	1	89	97	0.98	96	80	0.95	84	109	0.502	107	92	0.658	111	122	0.989	234	62	0.866	43
95	0.86	61	109	1	149	96	0.98	149	168	0.61	197	104	0.713	181	130	0.595	78	57	1	94
96	1	108	110	0.93	99	84	0.78	93	132	0.632	151	104	0.876	183	118	0.856	186	58	1	107
91	1	130	129	1	107	78	1	95	119	0.849	149	118	0.771	112	98	0.865	44	48	1	58
93	0.98	123	121	1	139	82	1	83	118	0.666	129	111	0.707	124	114	0.989	125	58	0.976	76
106	1	161	167	1	166	96	1	126	108	0.65	152	114	0.768	111	125	0.947	175	43	0.909	41
83	0.98	122	156	1	169	108	1	135	122	0.708	156	100	0.679	115	117	0.979	186	56	1	68
57	0.99	60	120	0.95	126	104	0.86	79	121	0.681	174	108	0.521	51	104	0.956	95	54	0.998	76
82	0.87	61	123	1	170	104	1	114	113	0.77	258	119	0.666	192	105	0.89	147	63	0.959	76
101	0.99	110	137	1	198	114	0.82	102	130	0.744	189	94	0.672	82	109	0.855	120	64	1	109
110	1	169	136	1	183	130	0.99	143	111	0.615	117	86	0.528	75	81	0.423	18	57	0.968	94
95	0.99	119	111	1	131	154	1	130	111	0.69	161	103	0.607	115	95	1	98	75	0.825	57
121	0.99	128	106	1	138	135	0.9	167	105	0.768	143	105	0.848	152	103	0.985	108	58	0.94	20
114	1	129	92	1	123	136	1	200	129	0.67	186	105	0.584	115	98	0.97	140	64	1	99
112	0.99	150	92	0.93	92	107	0.96	88	140	0.663	212	117	0.662	161	81	0.627	38	61	0.999	65
73	1	111	121	0.66	55	103	0.95	124	88	0.711	102	102	0.638	112	87	0.668	64	71	0.999	99
80	0.9	89	116	1	137	106	1	121	101	0.659	116	121	0.805	173	100	0.712	55	67	0.895	65
83	0.83	80	106	0.89	109	111	0.79	65	90	0.654	109	101	0.664	153	84	0.954	14	73	0.996	67
84	0.99	103	100	0.98	152	96	0.96	79	93	0.645	157	101	0.403	44	100	0.517	31	56	1	84
86	1	119	121	0.97	101	84	1	118	96	0.75	115	95	0.871	134	76	0.99	81	78	1	86
77	1	76	122	1	136	81	1	110	91	0.702	113	111	0.673	190	80	1	33	69	1	134
125	1	153	101	0.97	116	79	1	102	100	0.634	115	94	0.475	26	95	0.651	58	77	0.918	42
101	0.99	97	100	1	134	80	0.98	93	97	0.765	155	104	0.528	139	97	0.64	55	65	1	127
104	1	128	110	0.92	107	93	0.98	138	107	0.693	128	88	0.84	101	85	0.608	27	72	1	123
103	0.97	126	102	0.91	112	87	0.84	109	100	0.832	140	96	0.688	147	75	0.739	49	66	1	71
105	0.86	126	110	0.84	78	87	0.96	103	102	0.719	154	99	0.675	107	79	0.996	83	79	1	133
95	0.68	41	104	1	127	85	0.94	98	100	0.741	160	103	0.654	86	91	0.444	3	66	0.962	50
98	0.86	97	142	1	159	87	0.96	59	89	0.574	59	96	0.797	165	83	0.708	78	79	0.988	103
135	0.96	149	142	1	181	91	0.65	32	93	0.778	157	78	0.798	138	76	0.615	66	63	1	79
143	0.99	191	105	1	132	108	0.97	104	83	0.8	130	88	0.752	150	82	1	81	49	1	46
114	1	138	105	0.9	105	121	0.74	47	90	0.732	127	88	0.832	111	75	0.637	65	68	1	88
97	1	126	118	1	165	118	1	115	102	0.715	155	94	0.801	154	92	1	90	52	0.953	90
91	0.98	129	116	0.81	93	132	1	149	95	0.653	106	116	0.688	127	79	0.338	10	63	0.89	12
128	1	151	111	1	152	138	1	142	86	0.749	140	81	0.693	119	73	0.67	41	49	1	61
121	0.89	131	116	0.94	122	168	1	222	112	0.573	158	106	0.647	149	82	0.436	10	60	1	84
100	0.82	80	115	0.98	116	119	1	165	70	0.798	93	82	0.696	90	94	0.562	56	36	1	59
110	0.94	96	110	0.98	118	114	0.98	121	95	0.559	76	101	0.574	100	69	1	55	53	0.942	69
115	1	149	81	1	122	93	1	129	67	0.699	70	86	0.722	125	99	0.702	109	47	0.978	61
91	0.97	104	82	1	90	97	1	90	99	0.81	160	111	0.594	106	78	1	129	58	1	92
82	0.89	89	119	0.53	30	111	1	136	73	0.697	82	79	0.721	84	80	0.994	152	56	0.829	26
92	0.95	103	122	0.89	175	101	0.75	85	103	0.835	182	75	0.72	104	84	0.836	72	54	0.826	42
85	0.85	86	118	1	122	115	0.53	12	87	0.765	97	96	0.75	135	92	0.896	149	48	0.984	31
120	0.85	116	117	1	120	111	0.95	93	107	0.732	120	86	0.477	123	91	1	92	61	0.974	58
103	0.78	92	110	1	107	108	0.97	100	97	0.64	162	105	0.392	36	82	0.778	71	52	1	84
117	1	146	107	0.94	100	102	0.98	134	105	0.837	173	104	0.21	8	86	0.867	89	50	0.884	74
102	0.89	90	119	0.97	114	106	0.86	124	89	0.524	104	106	0.734	78	94	0.682	25	55	0.98	70
96	1	109	121	0.93	105	86	0.91	106	93	0.803	171	101	0.69	129	102	0.64	91	50	1	70
105	1	164	121	0.99	116	85	1	124	97	0.716	131	93	0.853	128	95	0.835	79	58	0.869	54
83	0.9	97	119	0.82	98	97	0.86	122	93	0.671	154	113	0.881	148	118	0.985	172	67	0.974	87
94	0.85	86	135	0.94	164	107	1	100	104	0.675	99	95	0.836	173	112	0.972	38	54	0.941	78
99	1	143	134	1	185	120	0.88	139	89	0.687	89	108	0.75	170	128	0.935	254	69	0.949	79
88	0.88	100	121	0.87	128	109	1	95	111	0.601	115	114	0.842	161	113	0.651	57	50	1	48
129	0.97	130	125	1	147	103	0.82	54	100	0.744	96	99	0.654	137	110	0.984	141	74	0.91	130
94	1	127	123	1	53	116	1	150	112	0.645	135	107	0.688	222	133	0.577	56	48	0.985	39
89	0.9	81	117	1	154	135	0.94	117	92	0.639	172	119	0.688	164	126	0.997	134	65	0.9	87
106	1	125	110	1	135	130	0.98	100	103	0.722	137	105	0.719	163	126	0.78	110	53	0.802	64
131	1	165	112	1	101	135	0.93	205	123	0.754	241	116	0.769	205	117	0.913	148	66	0.997	100
107	0.99	135	114	1	148	140	0.9	65	96	0.632	71	91	0.741	102	125	0.414	10	51	0.985	54
97	1	137	113	1	129	132	1	147	111	0.795	157	94	0.754	129	122	0.864	106	69	1	94
97	1	91	110	0.94	121	115	1	151	122	0.668	178	94	0.557	87	106	0.943	95	53	0.985	34
123	1	177	107	0.91	100	112	1	118	120	0.559	127	89	0.734	126	112	0.908	134	65	0.89	60
126	0.86	121	103	1	131	89	0.95	71	111	0.727	169	98	0.806	104	95	0.398	11	57	0.933	79
99	0.76	88	102	1	148	87	0.99	92	127	0.721	134	97	0.299	5	108	0.662	75	65	0.99	100
100	1	130	95	1	128	86	0.98	107	94	0.691	184	92	0.642	134	121	0.366	27	58	0.82	50
90	1	124	94	0.94	99	110	1	172	115	0.621	109	100	0.677	154	131	0.958	185	62	1	90
82	0.85	71	137	1	151	109	1	138	107	0.705	135	110	0.733	115	109	0.466	22	55	0.994	89
95	0.99	172	129	1	133	114	1	101	116	0.685	129	104	0.706	122	107	0.844	81	62	0.799	106
80	0.9	88	126	0.84	112	108	1	145	121	0.719	177	111	0.708	102				57	0.793	35
76	0.94	88	133	1	130	107	0.99	83	122	0.766	187	101	0.573	103				60	0.97	104
104	0.97	129	107	1	142	118	0.98	122	100	0.738	130	91	0.682	161				47	0.97	40
100	0.89	106	107	1	107	117	1	134	95	0.663	147	102	0.455	113				54	1	96
118	1	152	125	1	159	112	1	104	116	0.616	136	106	0.571	87				49	0.927	44
103	1	151	124	0.81	68	112	1	138	106	0.671	166	92	0.584	123				55	0.839	32
79	0.98	79	92	1	108	97	0.89	117	91	0.694	106	99	0.439	93				49	0.964	73
99	0.95	120	94	0.89	80	87	1	64	91	0.599	100	108	0.678	155				53	0.832	47
110	1	133	96	0.88	104	76	0.85	71	100	0.642	120	94	0.819	154				51	1	57
90	0.88	113	97	1	111	73	0.86	72	90	0.648	109	110	0.579	167				56	0.84	63
75	1	97	106	0.99	113	126	0.79	134	96	0.699	172	98	0.826	188				55	0.82	8
86	0.8	60	107	0.83	107	134	0.9	119	89	0.695	113	86	0.738	123				52	1	71
97	1	134	114	0.99	141	150	0.96	195	98	0.666	139	94	0.664	167				53	0.763	34
87	1	114	120	1	178	153	0.83	138	86	0.611	119	96	0.731	155				53	1	89
128	1	117	116	1	134	152	1	174	87	0.753	132	97	0.885	172				50	0.98	42
149	1	183	119	1	100	148	0.97	155	79	0.637	82	79	0.64	119				48	0.86	48
106	0.73	88	111	0.93	110	154	1	118	104	0.61	100	90	0.512	17				44	0.77	41
104	1	138	118	0.98	87	180	1	165	99	0.737	143	99	0.77	134				44	1	81
111	0.96	113	100	0.62	61	184	0.96	251	98	0.678	140	77	0.749	90				54	0.74	37
123	0.85	110	101	1	108	166	1	180	109	0.741	184	113	0.654	165				42	0.898	70
124	0.78	106	125	0.98	169	164	0.92	150	98	0.71	99	106	0.752	157				52	0.777	64
122	0.84	115	119	0.97	145	162	0.95	194	112	0.692	144	104	0.634	130				39	1	56
105	1	109	125	0.78	79	144	0.98	179	117	0.622	162	103	0.697	167				49	0.938	54
104	1	121	122	0.95	148	129	0.98	175	105	0.6	112	97	0.632	100				42	0.887	33
117	0.73	96	114	0.94	126	131	0.88	102	117	0.641	113	87	0.708	127				48	0.801	64
114	1	124	113	1	122	128	1	156	92	0.66	95	89	0.519	86				41	0.922	63
99	0.94	80	137	0.97	134	101	1	118	93	0.662	143	88	0.664	147				44	1	23
98	0.94	133	140	1	189	113	1	157	84	0.816	142	102	0.74	143				43	0.868	54
109	1	119	130	0.86	123	95	1	102	101	0.555	100	97	0.573	68				54	0.986	113
112	0.88	93	136	0.98	171	130	0.94	159	104	0.583	123	107	0.734	147				42	1	73
108	0.81	72	102	0.95	72	168	0.95	72	102	0.565	82	100	0.619	94				53	0.87	55
97	0.78	57	109	1	131	174	1	245	109	0.565	77	114	0.87	165				42	0.974	57
95	0.81	52	84	0.98	89	160	1	133	105	0.625	137	108	0.693	128				55	0.913	62
95	0.82	81	89	0.97	121	158	1	127	110	0.731	90	99	0.719	143				46	0.992	59
106	0.93	105	85	0.79	85	148	0.93	149	109	0.777	171	93	0.588	80				54	1	62
112	0.99	161	89	0.99	114	140	0.81	71	104	0.666	77	90	0.824	193				41	0.998	51
110	1	135	124	0.99	130	134	1	128	102	0.777	161	96	0.478	85				40	1	38
89	1	86	121	1	152	129	1	158	104	0.65	121	103	0.58	89				35	0.863	14
96	0.99	111	124	1	149	117	1	166	104	0.837	175	119	0.5	38				32	1	56
106	0.8	69	122	1	97	127	0.95	98	101	0.601	53	107	0.856	178				35	0.744	40
124	0.95	151	160	1	195	129	1	158	100	0.59	147	110	0.78	71				37	0.872	41
73	0.77	73	162	1	154	125	1	80	90	0.621	69	74	0.787	56				36	0.954	55
95	0.68	71	121	0.97	115	121	1	152	119	0.87	184	94	0.685	53				36	1	21
101	0.87	86	117	1	186	116	1	129	111	0.797	188	103	0.523	74				37	0.829	30
103	1	133	112	1	154	119	1	141	95	0.581	37	116	0.526	30				40	0.819	25
91	1	145	105	1	163	111	1	153	90	0.676	69	115	0.609	117				37	0.894	33
101	1	109	93	1	104	94	1	119	114	0.718	136	115	0.554	152				41	1	58
72	0.88	74	82	0.73	42	93	1	148	110	0.645	154	98	0.717	63				40	0.735	49
90	1	141	79	0.92	98	90	0.99	75	89	0.705	128	122	0.656	163				35	1	52
77	0.95	85	72	0.91	68	98	1	93	95	0.741	124	98	0.692	140				40	0.725	29
105	0.99	146	73	0.9	68	99	0.98	109	88	0.709	103	125	0.759	177				47	0.775	50
99	0.99	113	69	0.84	62	82	0.96	87	103	0.649	122	87	0.682	149				48	0.977	44
106	1	131	87	0.85	83	91	0.99	101	87	0.929	226	123	0.741	203				43	0.923	75
105	0.87	114	83	1	105	86	1	106	91	0.742	171	94	0.746	194				47	0.969	66
111	1	119	93	1	141	90	1	73	90	0.702	112	127	0.812	200				45	0.776	5
106	0.97	120	89	1	114	91	1	101	92	0.804	120	114	0.665	65				43	1	68
90	0.73	45	118	0.96	170	103	0.93	103	117	0.728	192	142	0.616	158				42	0.967	67
127	1	156	124	1	161	107	1	151	100	0.774	83	111	0.463	37				47	0.986	69
106	0.61	60	116	1	134	110	0.94	104	91	0.75	115	123	0.736	142				43	0.699	21
123	1	165	122	1	140	103	1	126	100	0.769	165	101	0.616	125				46	1	89
115	0.91	120	83	1	95	128	0.98	178	117	0.765	123	101	0.583	37				43	0.985	48
141	0.88	148	90	1	74	123	0.92	123	109	0.847	159	95	0.768	179				43	1	75
136	1	169	125	0.87	95	119	0.77	100	100	0.684	170	123	0.504	184				40	0.973	51
145	0.71	67	122	0.86	91	116	0.66	38	105	0.675	129	95	0.723	139				45	1	55
113	0.97	143	119	0.81	90	93	0.89	60	104	0.606	130	108	0.717	121				54	1	71
110	0.84	74	120	1	153	93	1	107	108	0.626	131	114	0.658	82				46	0.928	50
74	1	78	123	1	145	98	1	75	90	0.81	139	109	0.612	101				51	0.981	42
108	0.98	140	125	1	140	93	0.89	80	96	0.714	147	102	0.612	105				36	1	56
118	1	149	122	0.84	113	96	1	114	102	0.822	150	102	0.893	138				45	0.722	9
99	1	122	125	1	143	111	0.95	128	105	0.619	106	107	0.792	150				37	1	47
114	0.87	108	98	0.96	114	112	0.9	98	101	0.821	186	113	0.348	18				36	0.923	27
99	0.99	105	109	0.87	87	124	0.91	64	94	0.924	178	99	0.755	114				33	1	44
119	1	170	132	1	141	104	0.86	90	94	0.813	122	91	0.634	85				35	0.998	21
88	0.88	88	137	0.93	145	108	0.88	140	98	0.612	92	95	0.606	126				37	0.999	37
85	0.78	65	130	0.86	105	119	1	167	104	0.649	89	96	0.563	116				36	0.957	47
86	0.96	105	129	0.97	150	138	0.95	163	111	0.728	139	88	0.818	136				40	1	11
88	1	99	135	1	190	123	1	181	99	0.716	106	93	0.776	71				37	0.992	41
89	0.95	102	131	1	104	129	1	165	125	0.665	161	76	0.803	130				38	0.808	33
121	1	168	99	0.98	73	134	1	131	105	0.884	221	85	0.809	187				39	0.902	53
141	0.96	165	104	1	129	129	0.81	106	126	0.763	167	111	0.74	173				55	0.812	64
105	1	128	110	0.79	72	118	1	113	114	0.672	168	95	0.781	136				33	1	22
115	1	163	119	1	142	120	1	187	135	0.706	173	127	0.687	107				48	0.957	52
120	0.88	115	107	0.87	78	119	1	173	108	0.712	101	95	0.52	101				44	1	38
123	0.97	129	106	1	103	114	1	155	115	0.791	195	112	0.591	120				45	1	69
104	0.98	131	65	0.72	37	107	0.86	131	109	0.742	177	91	0.773	114				47	1	41
107	0.94	114	62	1	62	106	1	94	115	0.817	143	97	0.883	205				40	1	35
102	1	151	63	0.87	78	105	1	107	114	0.679	188	91	0.79	120				40	0.907	27
106	0.94	97	60	0.92	45	104	1	119	120	0.743	139	88	0.799	124				36	0.997	44
110	0.93	101	64	1	85	118	0.94	110	113	0.682	162	88	0.572	79				39	0.681	24
96	0.99	101	59	0.95	53	111	1	84	103	0.661	156	86	0.659	81				49	1	75
145	0.85	146	104	0.93	104	111	1	135	95	0.699	117	91	0.73	99				38	1	53
145	1	188	114	0.9	101	101	0.84	141	85	0.801	154	88	0.536	97				45	0.98	32
106	1	143	102	1	94	72	0.67	31	100	0.788	98	87	0.542	55				44	0.916	73
132	0.94	122	102	0.98	128	82	0.81	70	92	0.541	89	85	0.682	66				45	0.863	44
106	1	112	102	0.9	97	116	1	115	84	0.72	117	86	0.596	79				57	0.923	32
120	0.69	51	100	0.76	70	122	1	132	108	0.802	177	111	0.79	149				50	0.972	66
97	1	137	80	0.77	101	119	0.96	155	110	0.754	187	89	0.634	83				60	1	90
114	1	152	81	1	101	107	0.98	143	114	0.56	122	101	0.694	159				50	0.924	58
118	0.94	138	85	0.98	102	110	1	142	96	0.435	99	111	0.573	117				60	0.999	54
120	0.96	156	82	1	124	96	0.93	120	107	0.635	122	80	0.636	108				49	0.945	79
124	0.95	120	109	1	135	96	0.87	94	97	0.71	183	95	0.621	112				46	1	96
125	0.99	145	103	1	121	98	0.85	99	99	0.677	72	106	0.564	104				42	0.916	39
150	0.9	128	102	1	150	101	1	111	101	0.786	125	92	0.463	57				41	0.978	22
124	0.82	117	105	0.97	109	103	1	140	115	0.815	156	85	0.592	88				51	0.874	93
137	1	191	119	1	139	97	1	143	95	0.725	156	89	0.655	84				43	0.945	40
140	0.79	128	114	1	132	100	0.54	22	88	0.848	156	76	0.675	41				46	1	58
90	0.9	116	154	1	207	89	0.98	121	88	0.827	152	91	0.616	104				34	0.852	51
79	0.93	89	151	1	186	62	1	89	77	0.638	64	95	0.559	122				45	0.815	11
101	0.85	80	138	1	170	70	1	98	87	0.857	124	85	0.69	131				37	0.878	32
84	0.91	83	140	1	155	73	0.9	74	89	0.656	110	81	0.666	112				47	0.956	75
85	0.71	52	81	1	66	78	1	102	110	0.694	177	87	0.803	83				39	1	33
105	0.9	107	84	1	77	75	1	97	108	0.631	103	89	0.733	148				39	0.996	16
99	0.98	101	89	1	97	77	1	82	121	0.61	124	94	0.611	19				48	1	91
111	0.95	114	85	0.94	90	98	1	147	126	0.773	139	83	0.788	76				48	0.901	51
125	1	157	93	1	88	86	0.9	91	105	0.728	153	86	0.598	60				43	1	87
132	0.99	120	95	0.98	130	117	1	169	123	0.583	174	107	0.655	104				47	0.957	60
108	0.97	148	114	0.83	106	120	0.87	115	95	0.692	90	78	0.656	104				42	1	82
119	0.78	64	108	1	143	121	0.93	148	127	0.678	150	86	0.639	141				45	0.881	47
129	0.76	109	124	0.99	129	120	0.88	81	102	0.752	158	97	0.877	237				42	1	19
123	0.99	144	118	1	129	124	1	109	119	0.576	122	91	0.793	139				43	1	71
127	0.99	146	121	0.94	126	116	0.96	134	117	0.735	137	103	0.72	187				42	1	49
132	0.82	121	111	1	153	115	0.91	136	89	0.902	167	95	0.62	65				44	0.985	58
124	0.8	118	124	0.9	109	121	0.95	89	109	0.8	231	98	0.599	119				45	0.863	17
132	1	179	120	1	122	107	1	74	94	0.822	188	110	0.582	87				44	0.887	57
174	0.98	240	121	1	83	101	1	75	113	0.845	215	107	0.807	206				45	0.957	32
182	1	215	124	1	121	109	0.98	120	79	0.69	102	71	0.779	127				45	1	72
152	0.6	43	137	1	180	118	0.98	115	111	0.613	131	83	0.738	136				45	0.706	38
147	0.99	166	136	0.92	126	115	1	113	115	0.775	145	89	0.767	131				42	1	33
145	0.75	121	133	0.96	167	117	1	176	110	0.713	152	90	0.833	183				45	0.971	25
136	1	196	129	0.81	76	115	0.99	143	111	0.767	131	91	0.713	127				43	1	51
140	1	161	144	0.92	116	122	1	152	102	0.645	130	101	0.83	177				42	0.955	24
141	1	166	141	1	165	151	0.95	152	103	0.639	156	88	1	100				41	1	60
143	0.99	166	121	0.74	75	147	1	221	95	0.682	165	103	0.79	179				40	0.933	29
116	1	156	123	1	133	149	0.94	151	105	0.647	103	98	0.634	87				37	0.85	23
85	0.98	89	120	1	178	130	0.95	165	85	0.675	115	107	0.71	121				39	1	49
96	0.98	116	117	1	121	124	1	154	92	0.658	140	99	0.655	109				31	0.973	32
96	0.87	91	116	1	144	112	1	127	91	0.653	111	103	0.721	152				39	0.947	41
121	0.99	136	112	0.94	128	112	1	160	99	0.665	153	94	0.884	90				36	0.9	34
109	0.97	151	113	1	134	122	0.73	90	97	0.835	216	83	0.603	47				43	0.927	26
103	0.82	70	107	1	109	119	0.95	166	95	0.82	105	93	0.943	145				40	0.741	40
85	1	117	93	1	133	117	1	155	77	0.764	131	78	0.778	145				38	0.567	7
126	1	202	90	0.98	66	116	0.97	155	84	0.62	105	93	0.779	124				48	0.751	22
141	0.89	137	114	1	131	115	0.88	94	95	0.947	130	93	0.691	131				42	1	44
98	1	114	117	0.98	127	110	1	183	108	0.823	130	83	0.788	119				46	0.884	59
110	0.92	102	90	1	136	110	1	122	85	0.732	130	87	0.578	82				43	1	53
111	0.96	127	91	1	132	115	1	129	85	0.616	116	95	0.649	171				50	0.966	27
69	0.95	90	83	0.99	108	110	0.95	130	83	0.632	122	83	0.791	145				40	0.989	41
134	0.98	119	92	1	106	117	0.98	146	81	0.649	129	95	0.776	137				58	0.898	68
136	1	234	89	1	79	100	0.95	129	95	0.79	149	100	0.828	113				43	1	51
128	0.94	138	87	0.89	61	102	1	114	86	0.779	127	86	0.657	54				51	1	61
98	1	141	98	1	114	94	0.85	91	102	0.556	119	85	0.686	118				44	0.942	64
108	0.98	93	95	0.87	71	92	0.86	81	82	0.83	128	77	0.481	81				56	1	61
104	0.88	107	100	0.89	128	62	0.94	84	89	0.74	96	100	0.791	233				40	0.991	63
107	1	142	97	0.54	23	86	1	91	83	0.722	123	118	0.601	145				53	1	52
103	1	114	130	0.96	164	98	0.97	150	102	0.617	95	99	0.643	150				46	0.97	58
112	0.99	149	123	1	138	110	0.98	112	102	0.684	107	125	0.604	110				53	1	76
115	0.91	138	115	1	137	105	0.95	89	70	0.642	62	113	0.802	83				49	0.927	66
133	0.99	161	115	1	130	111	1	118	82	0.73	117	112	0.74	118				44	0.933	54
91	1	118	132	0.97	132	111	1	131	95	0.827	144	91	0.836	116				43	1	44
133	0.99	143	137	1	181	117	1	92	98	0.749	104	131	0.707	197				40	1	43
98	0.63	55	125	0.86	149	114	1	129	93	0.785	139	109	0.622	93				43	0.85	60
82	1	123	132	0.72	63	126	0.99	136	78	0.823	33	91	0.869	151				47	0.862	54
92	0.91	97	91	1	121	122	1	151	86	0.658	113	84	0.567	81				43	0.876	37
106	1	136	98	1	113	114	1	101	79	0.864	100	84	0.529	78				44	0.816	29
100	0.96	108	107	1	119	116	0.92	124	89	0.75	173	92	0.562	78				35	1	46
97	0.75	56	106	0.97	123	127	1	139	73	0.794	70	85	0.787	156				48	0.981	46
127	1	153	95	0.9	77	126	0.88	140	95	0.797	131	99	0.626	136				37	0.996	15
94	0.98	66	87	1	112	132	1	173	103	0.667	111	93	0.703	84				49	1	61
105	0.98	121	84	0.9	65	125	0.86	79	92	0.698	104	91	0.808	124				47	0.86	20
108	0.97	123	85	1	86	120	1	168	103	0.85	140	105	0.589	152				57	1	70
79	0.98	98	100	0.92	71	139	1	99	101	0.795	183	109	0.659	130				57	1	57
86	1	84	105	1	121	144	0.85	124	108	0.73	98	103	0.568	102				37	0.936	78
90	0.98	103	104	0.98	117	136	0.93	140	99	0.787	132	111	0.726	135				59	1	49
100	1	131	106	1	109	128	1	172	109	0.727	153	92	0.873	95				42	0.967	48
88	0.98	132	104	0.71	13	122	0.98	163	97	0.796	167	103	0.7	67				55	0.976	90
97	0.94	117	99	1	136	118	1	129	98	0.862	204	93	0.601	119				41	0.777	52
112	0.92	134	97	0.84	63	115	0.96	74	104	0.699	169	117	0.837	229				54	1	38
121	1	167	93	0.96	128	110	0.92	73	109	0.749	136	99	0.718	115				28	0.994	16
121	0.95	92	109	1	167	110	1	90	112	0.661	96	113	0.702	156				60	1	85
105	0.79	70	104	0.9	102	101	0.68	45	88	0.797	114	110	0.65	97				35	0.948	40
101	0.91	108	67	1	85	125	1	159	88	0.784	96	87	0.604	112				56	1	127
142	1	179	64	1	63	124	1	173	88	0.693	115	112	0.451	92				33	0.731	28
105	0.88	70	69	0.98	72	112	0.94	96	89	0.913	148	94	0.688	96				61	1	77
107	1	139	64	0.79	44	111	0.92	85	101	0.757	101	117	0.6	108				50	0.951	67
119	0.92	120	68	1	94	108	0.62	39	82	0.762	125	117	0.68	175				60	0.985	102
115	0.82	98	67	0.86	57	104	0.9	116	110	0.679	118	112	0.906	194				54	0.98	55
113	1	162	88	0.94	79	112	1	146	83	0.805	170	120	0.947	53				52	1	63
140	1	184	92	0.78	69	110	1	150	112	0.867	167	115	0.642	72				57	1	82
83	0.92	45	140	1	165	102	1	115	100	0.732	159	113	0.543	96				52	1	70
90	0.98	117	138	0.9	109	108	1	133	99	0.624	109	106	0.791	153				60	0.941	67
140	1	183	151	1	189	116	1	131	82	0.744	51	97	0.736	195				41	0.966	37
105	1	155	153	1	198	123	0.89	69	81	0.738	115	104	0.695	95				54	1	75
110	0.91	121	141	0.97	142	110	1	143	95	0.666	84	98	0.676	161				37	0.913	47
111	0.82	97	148	0.84	88	99	1	131	103	0.824	171	85	0.482	16				49	0.968	76
111	1	129	63	0.97	44	98	0.92	154	101	0.67	110	112	0.568	102				41	1	55
124	1	136	61	0.97	46	98	0.91	95	88	0.748	130	88	0.78	114				49	0.996	59
126	0.85	137	92	0.79	53	121	0.95	119	100	0.809	127	100	0.65	100				41	0.859	31
130	0.89	98	87	0.9	95	120	1	111	79	0.664	81	81	0.668	93				48	0.885	61
130	0.92	144	109	0.98	163	117	0.96	138	75	0.772	122	88	0.776	122				41	1	39
133	1	213	112	1	140	124	0.77	131	107	0.617	141	89	0.664	135				49	0.993	71
98	1	128	112	1	99	110	0.96	123	72	0.6	91	90	0.498	69				43	0.997	47
105	1	125	114	0.91	111	86	0.89	84	101	0.691	163	85	0.63	168				50	0.947	53
98	1	132	108	1	110	119	1	124	97	0.698	105	100	0.658	136				43	0.881	39
114	0.93	96	113	0.83	96	110	1	106	90	0.867	168	82	0.701	79				51	1	77
121	0.98	160	122	0.87	119	107	0.92	111	102	0.796	176	87	0.449	53				41	1	32
122	1	224	120	1	134	111	0.96	127	81	0.741	112	98	0.782	207				52	0.895	82
117	1	144	120	0.96	131	110	0.84	119	116	0.572	123	97	0.581	127				45	1	79
89	1	131	121	0.98	149	109	0.95	129	100	0.85	153	110	0.529	51				55	0.964	66
98	1	94	81	0.85	76	114	0.85	112	113	0.459	45	109	0.601	130				49	0.993	54
100	1	124	85	1	72	120	1	187	98	0.793	117	110	0.73	141				46	0.939	31
105	1	118	94	0.85	85	136	1	182	123	0.598	96	117	0.643	168				46	1	41
117	0.84	105	93	0.94	105	142	1	167	100	0.727	125	92	0.678	96				43	1	27
130	1	156	92	0.95	131	130	1	141	104	0.671	154	86	0.549	79				44	0.998	79
97	0.78	55	98	0.78	54	113	0.97	166	113	0.667	144	101	0.904	164				37	0.926	22
126	0.89	138	74	1	93	119	0.8	91	99	0.752	146	117	0.602	103				46	0.929	24
152	0.96	185	78	1	86	100	0.94	101	89	0.573	53	95	0.803	122				43	1	74
104	0.99	142	75	1	104	96	0.97	120	122	0.755	157	102	0.674	95				41	1	42
108	0.94	106	83	0.81	71	109	0.94	111	116	0.774	175	93	0.473	72				42	1	75
110	1	156	62	0.75	83	103	1	100	119	0.655	179	109	0.536	86				42	0.986	42
112	1	145	67	0.82	46	103	0.88	110	111	0.698	141	108	0.708	150				43	0.954	41
116	0.99	156	72	0.93	72	93	0.89	111	96	0.874	136	114	0.824	198				40	0.741	36
139	1	171	75	1	115	86	0.74	69	104	0.754	96	108	0.748	138				44	0.976	68
100	1	105	81	0.85	78	88	0.88	97	106	0.743	131	110	0.536	105				41	1	57
88	0.97	101	80	0.9	74	121	0.99	132	99	0.64	102	114	0.669	154				43	0.845	49
107	1	136	151	1	172	121	1	92	94	0.778	132	94	0.705	74				42	0.93	58
95	0.98	123	148	1	140	139	1	157	108	0.639	144	85	0.499	25				48	0.787	50
93	0.94	96	151	0.97	158	137	1	172	105	0.733	148	92	0.618	120				47	0.987	60
98	0.96	108	147	1	193	117	1	143	117	0.777	152	87	0.759	119				50	0.703	48
105	1	129	105	0.99	124	109	1	132	114	0.734	157	76	0.663	125				53	1	85
105	0.92	102	106	1	158	117	0.94	103	116	0.652	185	86	0.712	100				53	0.901	48
108	0.8	70	106	1	142	107	0.95	124	109	0.594	111	84	0.542	60				51	0.95	52
130	0.88	125	118	0.98	117	109	1	137	107	0.545	101	80	0.805	103				56	1	54
125	0.94	125	99	1	91	113	1	149	104	0.831	154	85	0.465	47				49	0.899	51
99	0.94	113	105	0.86	88	105	1	126	90	0.621	137	95	0.522	87				55	1	69
131	0.98	133	103	0.89	73	115	0.89	113	91	0.709	80	99	0.873	202				49	0.991	58
116	1	151	104	1	83	111	0.83	98	105	0.637	125	78	0.616	105				58	0.998	63
90	0.99	122	87	0.88	86	89	0.87	56	84	0.806	95	108	0.646	9				39	1	35
105	1	128	85	0.93	92	83	1	86	93	0.641	106	111	0.802	133				47	0.952	38
133	1	129	49	0.92	40	82	0.94	90	79	0.646	113	102	0.641	122				40	0.893	33
131	0.91	123	48	1	56	92	1	92	79	0.652	101	98	0.748	87				45	1	82
115	0.73	87	113	0.91	118	88	0.86	80	83	0.668	113	110	0.626	113				56	0.872	55
114	1	101	112	0.88	82	87	0.96	115	98	0.581	113	113	0.737	163				60	1	61
121	1	148	90	0.82	56	91	0.75	56	91	0.733	162	89	0.809	103				51	0.836	42
128	1	188	91	1	76	93	0.8	75	98	0.656	88	74	0.739	65				47	1	37
105	1	138	81	1	95	94	0.9	96	94	0.801	148	94	0.571	52				50	0.963	36
105	0.9	115	83	1	101	93	1	136	105	0.736	134	91	0.757	134				42	0.848	40
116	1	142	117	1	174	87	1	71	111	0.726	143	100	0.697	110				51	0.992	78
122	0.89	98	106	1	150	95	1	94	97	0.736	168	103	0.557	107				45	0.997	59
128	0.96	128	117	1	143	98	1	105	93	0.601	153	105	0.487	157				53	1	58
131	0.88	147	109	0.96	95	96	0.97	97	86	0.695	147	92	0.752	184				42	0.964	61
115	0.89	106	104	1	107	97	0.99	79	83	0.859	144	81	0.86	126				55	0.822	70
119	0.96	117	107	1	115	96	0.94	125	84	0.551	81	94	0.708	153				41	1	65
113	0.88	120	111	1	129	86	1	98	83	0.735	110	93	0.737	112				51	1	52
86	1	92	116	1	91	73	1	82	82	0.785	133	93	0.79	175				43	0.804	27
58	0.93	71	116	1	92	70	1	62	87	0.743	129	90	0.765	164				47	1	104
119	1	120	121	0.67	55	72	0.96	63	84	0.654	65	82	0.707	115				43	0.99	72
82	0.93	84	92	0.77	67	91	0.89	95	89	0.798	178	88	0.551	90				47	0.906	12
85	0.95	85	91	1	142	93	0.86	114	95	0.827	133	84	0.78	140				40	1	59
104	1	82	92	0.91	101	118	0.96	97	110	0.661	87	93	0.738	40				52	0.986	72
123	0.72	70	93	1	91	114	0.96	165	110	0.619	91	78	0.701	88				47	0.992	65
135	0.92	141	87	1	127	117	0.96	114	85	0.695	96	116	0.48	94				53	1	54
95	0.91	104	84	1	100	118	0.98	116	114	0.642	114	92	0.587	58				50	0.955	84
93	1	117	103	0.98	94	126	0.96	139	98	0.741	117	93	0.656	114				53	0.877	79
99	0.92	94	84	1	112	124	1	183	109	0.819	151	90	0.547	99				52	0.816	40
106	1	129	128	1	165	139	0.91	186	112	0.767	215	97	0.648	159				59	0.855	70
104	0.81	94	127	1	134	110	0.98	138	100	0.795	150	84	0.761	134				54	0.998	78
83	0.99	92	104	0.96	99	115	0.86	83	81	0.89	156	97	0.694	111				57	0.986	77
76	1	97	102	1	136	114	0.88	50	85	0.568	77	92	0.805	104				59	0.917	68
105	0.97	113	96	0.8	65	101	0.86	69	84	0.804	166	101	0.766	204				59	0.745	53
103	0.79	78	95	0.93	93	90	0.89	78	99	0.566	105	90	0.452	96				63	0.987	99
105	0.97	151	78	0.65	40	85	0.98	52	99	0.733	95	102	0.681	138				55	1	44
88	1	149	79	0.96	102	89	1	108	98	0.701	165	84	0.808	109				63	0.9	71
109	0.98	135	63	0.69	27	134	1	143	84	0.692	113	103	0.595	124				53	0.989	108
124	0.92	115	67	0.89	60	132	0.92	118	93	0.522	134	91	0.639	79				62	1	110
131	1	155	74	1	94	137	1	172	87	0.602	115	106	0.734	146				56	0.878	61
73	0.99	107	67	0.86	53	137	0.98	146	86	0.543	114	92	0.7	109				56	0.946	84
78	0.92	85	92	1	95	135	1	191	90	0.816	145	96	0.646	112				56	0.928	63
87	0.98	90	97	1	50	118	0.72	100	84	0.66	118	88	0.713	148				42	1	70
82	1	108	84	1	115	120	0.94	108	96	0.772	147	108	0.861	194				58	0.907	71
98	0.68	50	79	1	112	108	0.91	106	91	0.616	97	93	0.705	94				42	0.906	71
100	0.77	77	81	1	84	107	0.98	128	89	0.708	101	114	0.517	99				48	1	123
112	0.97	122	76	0.98	80	107	0.93	130	86	0.721	124	100	0.708	139				38	0.989	38
95	0.97	116	76	1	104	107	0.98	123	90	0.62	66	105	0.438	75				49	0.996	76
98	0.91	90	62	0.91	59	112	1	101	79	0.609	104	92	0.707	163				34	0.999	44
96	0.98	116	58	0.73	26	94	0.88	87	103	0.707	141	97	0.584	100				54	1	64
86	1	113	84	1	114	87	0.98	82	90	0.587	98	101	0.609	103				46	1	44
79	1	91	82	1	124	78	0.91	69	103	0.779	167	82	0.722	50				45	0.985	59
81	0.93	99	93	0.88	65	83	1	125	95	0.683	79	76	0.6	73				53	1	60
87	1	110	95	1	114	90	0.98	113	111	0.777	138	90	0.748	153				46	1	48
92	0.99	108	96	1	100	87	0.95	108	110	0.743	166	81	0.52	75				49	1	89
115	0.99	161	97	1	147	94	1	132	115	0.622	153	89	0.528	76				42	1	66
122	1	124	79	1	84	98	1	110	105	0.786	136	114	0.583	102				54	0.975	75
101	0.99	137	74	0.98	80	97	0.91	29	103	0.775	187	82	0.767	68				49	0.735	50
83	0.99	86	86	0.87	81	110	1	127	105	0.818	207	84	0.512	67				63	0.899	46
80	0.99	91	81	0.98	81	111	1	140	81	0.789	131	88	0.59	146				47	0.923	50
82	0.91	75	100	1	74	121	1	141	100	0.759	134	96	0.568	130				61	0.942	91
81	1	89	98	1	113	120	1	122	98	0.753	167	81	0.73	145				40	0.971	67
77	0.99	87	122	1	188	118	1	216	80	0.795	71	84	0.677	79				52	0.844	64
110	0.98	117	114	1	114	134	1	157	100	0.699	129	107	0.479	77				39	0.944	67
117	1	133	108	1	139	140	0.84	44	98	0.649	85	101	0.79	96				49	1	73
110	0.86	117	109	0.86	125	120	0.94	174	86	0.826	98	89	0.714	108				44	0.989	63
116	0.89	129	108	0.98	133	122	1	140	87	0.674	123	86	0.62	163				51	1	55
100	0.82	93	100	1	94	121	0.85	63	97	0.694	130	85	0.72	140				41	0.961	55
83	0.89	92	114	1	124	118	1	157	86	0.611	136	90	0.55	89				52	0.879	57
102	0.94	117	126	1	146	113	0.77	110	93	0.684	135	90	0.855	93				41	1	49
104	0.99	114	129	1	152	115	0.98	184	107	0.807	133	92	0.547	121				58	0.691	50
121	1	158	140	1	183	111	0.95	116	102	0.637	87	99	0.659	119				43	1	41
120	0.9	109	134	1	194	111	1	142	101	0.733	137	111	0.654	132				46	0.867	41
110	0.7	66	83	0.85	49	122	1	144	90	0.711	106	98	0.67	153				38	1	39
100	0.9	89	77	1	91	127	1	164	86	0.583	78	107	0.697	155				45	1	36
114	0.86	94	94	1	110	104	1	123	87	0.763	171	103	0.579	88				37	0.99	61
92	1	138	90	1	106	108	0.82	83	76	0.661	107	130	0.428	90				43	1	88
92	0.95	87	81	0.98	99	95	1	125	107	0.729	171	97	0.679	130				38	1	62
112	0.85	100	80	0.95	121	109	0.82	132	100	0.751	122	108	0.77	157				42	0.986	60
108	0.88	111	98	0.72	67	108	0.71	72	101	0.605	105	94	0.724	157				44	0.88	39
82	0.93	91	98	0.94	106	110	0.93	116	92	0.698	63	113	0.819	131				57	0.994	75
89	0.92	88	113	1	158	110	0.95	157	92	0.777	99	87	0.643	108				46	1	56
105	0.88	86	114	1	127	117	0.94	150	89	0.771	190	103	0.861	152				57	0.962	83
99	1	119	106	0.97	125	105	1	158	92	0.817	132	82	0.612	102				48	0.901	37
89	1	138	101	1	165	100	1	85	80	0.715	82	85	0.6	95				49	1	57
46	0.94	49	105	0.95	109	95	1	116	91	0.811	120	101	0.716	63				51	0.985	58
86	0.83	71	107	0.94	104	93	1	134	79	0.849	169	90	0.762	145				47	0.954	73
137	0.95	183	91	0.65	30	99	0.86	101	98	0.765	123	80	0.744	144				51	0.988	87
118	1	172	90	0.93	102	104	1	99	84	0.819	104	79	0.723	99				59	0.779	44
107	1	123	97	1	127	105	0.93	99	97	0.772	122	95	0.663	86				54	0.793	27
114	0.83	112	93	0.83	74	101	1	123	108	0.563	100	97	0.645	102				59	1	76
110	0.97	121	122	1	126	99	1	98	108	0.664	125	90	0.619	66				52	0.789	11
87	1	81	118	1	132	106	0.55	40	101	0.606	101	89	0.524	108				58	0.949	50
103	0.89	109	121	0.96	128	110	1	147	108	0.498	62	108	0.652	145				54	0.991	75
109	1	157	111	0.97	133	114	1	119	111	0.788	140	95	0.603	108				46	0.958	55
80	1	92	87	1	121	120	1	177	117	0.792	198	104	0.738	155				49	0.988	98
101	0.97	119	89	0.97	76	115	0.82	74	83	0.821	137	78	0.503	71				47	0.857	45
100	0.88	98	89	1	116	116	1	153	103	0.719	136	82	0.802	157				48	0.942	25
92	1	109	86	0.75	65	118	1	125	94	0.67	118	98	0.54	97				44	0.923	72
92	0.97	103	80	0.86	75	104	0.88	120	85	0.678	79	81	0.54	85				45	0.896	58
80	0.93	88	86	0.97	66	101	1	155	86	0.764	77	101	0.767	147				46	0.938	64
103	0.85	99	90	0.64	9	102	0.96	144	89	0.658	151	93	0.715	138				47	1	66
116	1	145	82	1	105	87	1	85	97	0.598	43	93	0.581	113				45	0.986	75
62	0.82	48	86	1	105	71	0.9	96	105	0.577	124	91	0.709	86				49	0.944	51
99	1	158	85	1	76	70	1	77	100	0.804	191	83	0.715	147				38	0.977	43
108	0.96	131	87	0.94	79	77	0.81	82	95	0.801	135	97	0.75	110				45	1	55
76	1	109	87	1	111	91	0.89	126	95	0.806	166	81	0.607	55				44	0.869	36
100	1	138	80	1	87	81	1	81	91	0.801	110	101	0.542	92				44	0.783	14
86	0.89	86	77	1	81	80	0.97	73	86	0.818	158	84	0.541	22				44	1	46
96	0.89	88	80	1	71	79	1	78	89	0.759	140	95	0.639	114				44	0.953	48
111	1	131	95	0.96	98	78	1	98	86	0.728	114	93	0.788	129				44	0.989	54
84	0.81	65	91	0.97	114	64	0.93	81	94	0.71	127	98	0.559	71				50	0.796	24
96	0.94	102	88	0.96	116	71	1	90	115	0.618	127	103	0.616	127				45	1	66
93	0.97	89	97	0.86	97	66	0.91	70	90	0.575	168	108	0.673	91				55	1	44
92	1	116	99	0.66	75	70	1	68	115	0.699	162	99	0.694	168				43	0.957	51
100	0.98	137	95	1	130	85	1	105	77	0.725	117	88	0.751	115				56	0.931	112
92	0.97	106	96	0.98	75	108	1	175	105	0.714	150	101	0.69	143				42	1	68
82	0.92	66	87	1	100	94	1	160	80	0.649	134	107	0.735	96				54	1	90
108	0.89	111	77	1	106	89	1	120	93	0.775	161	94	0.813	119				46	1	56
100	0.97	106	74	1	75	94	1	96	83	0.698	140	86	0.478	113				55	1	73
94	0.94	97	78	0.95	82	98	1	135	86	0.661	53	94	0.654	157				43	0.81	23
71	0.96	74	96	0.96	117	62	0.81	45	100	0.767	162	83	0.487	62				47	1	101
84	0.96	96	101	0.93	91	76	1	68	99	0.791	164	87	0.707	161				34	1	47
79	0.83	71	108	1	157	81	1	94	65	0.727	75	96	0.826	118				45	1	50
88	0.95	95	109	0.99	121	81	1	109	77	0.652	83	110	0.739	148				51	1	56
115	0.87	94	108	1	145	90	1	106	87	0.644	124	77	0.601	105				47	0.969	63
117	0.93	120	109	0.94	95	109	1	156	74	0.856	120	103	0.838	119				44	0.78	41
108	1	122	102	1	116	110	1	145	94	0.78	160	90	0.559	44				43	0.944	59
54	0.99	59	111	0.88	150	103	1	163	89	0.878	135	95	0.338	40				45	1	40
92	0.62	57	103	1	130	106	1	159	102	0.789	157	99	0.703	130				43	1	65
62	0.93	64	80	1	84	96	0.94	112	91	0.469	61	98	0.431	77				45	1	54
90	1	138	76	0.92	64	95	1	130	82	0.719	70	98	0.791	216				40	1	85
108	0.76	75	93	1	149	93	0.91	99	95	0.636	109	80	0.656	141				49	0.995	73
99	0.98	80	95	1	103	72	0.98	91	81	0.661	56	94	0.572	82				45	0.89	45
68	0.98	60	99	0.97	117	64	0.92	99	102	0.772	190	82	0.69	87				35	0.924	38
112	0.9	158	103	0.93	105	72	1	96	109	0.742	186	82	0.9	123				52	0.998	45
100	0.92	105	97	0.98	85	77	1	123	104	0.639	135	86	0.771	139				39	0.818	38
76	1	103	103	1	122	77	0.96	53	69	0.759	93	108	0.601	158				44	0.997	70
84	0.87	102	94	1	122	89	0.79	40	88	0.725	161	97	0.639	152				56	0.993	81
79	1	108	98	1	125	98	1	111	76	0.663	136	106	0.769	143				41	1	65
108	1	142	129	0.84	109	105	1	91	104	0.796	93	92	0.612	106				48	0.987	80
104	0.94	102	132	1	136	116	0.91	98	72	0.633	98	90	0.532	125				59	0.732	73
101	0.98	114	126	0.92	94	122	0.9	190	105	0.665	146	107	0.625	171				49	0.959	75
103	1	130	122	0.98	150	128	1	161	87	0.861	114	111	0.699	185				61	0.994	41
100	0.99	113	138	0.86	143	130	0.91	100	83	0.789	144	102	0.653	139				54	0.952	75
95	1	150	142	0.83	82	140	1	220	107	0.655	182	69	0.472	39				56	1	52
96	1	106	134	1	119	145	1	146	105	0.804	176	84	0.463	24				52	0.977	73
96	1	123	128	1	184	147	1	204	94	0.87	160	102	0.687	109				55	1	59
97	1	110	130	1	135	151	0.78	137	99	0.653	163	103	0.634	149				51	1	29
100	1	110	111	1	171	142	0.91	161	114	0.733	139	112	0.813	146				52	0.997	83
102	0.95	121	105	1	101	147	0.9	179	118	0.713	164	108	0.738	165				52	0.752	7
95	0.89	92	117	0.88	121	140	1	149	101	0.732	177	75	0.604	145				55	1	118
121	1	129	123	0.92	157	119	1	130	114	0.608	124	78	0.67	109				59	0.911	45
99	0.97	131	145	0.95	157	71	0.81	62	98	0.737	96	81	0.697	151				52	0.985	78
98	0.99	110	138	1	149	71	0.97	94	100	0.704	165	93	0.662	125				60	0.662	30
111	1	143	100	1	124	68	1	94	95	0.684	83	82	0.749	87				54	1	100
97	1	136	99	0.9	105	75	0.99	84	105	0.561	97	95	0.696	86				54	0.908	67
67	1	97	88	1	115	70	0.94	87	102	0.627	113	84	0.716	124				54	1	86
86	1	87	92	0.95	77	74	1	63	110	0.755	178	101	0.66	148				55	0.89	54
91	0.97	99	101	0.99	124	75	1	87	79	0.722	122	84	0.616	111				51	0.993	86
98	0.77	78	103	1	148	89	0.88	88	78	0.566	106	91	0.337	87				53	0.894	83
89	1	97	92	1	131	99	1	150	106	0.655	186	86	0.772	166				51	1	98
97	0.79	65	94	1	129	130	0.97	151	125	0.66	177	87	0.832	75				52	0.96	55
90	1	116	80	0.87	80	137	0.81	102	90	0.6	131	80	0.612	100				55	0.985	43
81	0.89	73	80	1	92	130	1	172	97	0.616	61	96	0.726	133				50	1	41
81	0.74	62	111	0.97	120	127	1	109	82	0.669	121	80	0.78	96				55	0.786	46
84	1	120	115	1	112	129	1	147	92	0.672	130	86	0.725	157				45	0.994	55
68	0.92	65	97	0.9	104	139	1	164	89	0.695	117	86	0.672	105				59	0.94	97
52	1	62	102	1	120	136	0.89	127	90	0.786	90	82	0.697	136				47	1	44
74	1	83	94	1	141	118	1	182	76	0.595	86	79	0.869	140				62	0.984	59
80	0.97	106	96	1	101	113	0.87	92	85	0.802	145	86	0.74	120				50	0.893	71
83	0.98	96	100	1	169	107	1	136	87	0.467	94	74	0.864	79				60	0.855	73
75	1	110	97	0.94	97	93	1	92	88	0.613	64	70	0.462	67				48	0.722	22
77	0.99	93	76	0.93	88	90	0.98	119	87	0.59	128	83	0.913	48				55	0.932	78
75	0.98	78	73	0.98	55	91	0.94	89	103	0.697	98	88	0.635	89				51	1	109
87	1	121	69	1	99	89	1	78	69	0.696	115	79	0.794	129				44	0.82	31
65	1	96	73	1	83	89	1	147	77	0.65	103	74	0.812	34				46	0.907	49
87	0.84	89	70	1	119	95	1	86	76	0.679	84	97	0.52	100				47	0.93	31
77	0.97	97	118	0.98	135	79	1	81	78	0.616	124	88	0.634	108				47	0.726	25
80	0.93	104	108	1	148	75	1	89	98	0.636	100	80	0.652	126				45	1	58
74	0.78	57	117	1	138	97	0.97	67	84	0.719	130	84	0.755	138				47	0.85	60
56	1	73	114	1	108	119	0.96	138	89	0.784	139	77	0.673	85				44	1	31
70	1	89	114	1	176	137	0.87	85	86	0.639	132	95	0.669	103				48	0.738	36
62	0.96	72	112	0.92	112	142	0.93	177	96	0.812	202	87	0.813	143				39	1	58
72	0.94	70	115	0.94	132	111	0.98	136	89	0.736	96	101	0.69	98				41	0.986	79
66	0.97	62	144	0.94	151	111	1	102	86	0.808	98	87	0.601	53				46	0.973	57
74	0.97	69	134	1	174	131	0.93	121	74	0.697	110	93	0.672	144				46	0.976	85
84	1	66	84	1	112	132	1	148	85	0.68	156	77	0.849	153				51	1	56
83	1	100	87	1	78	124	0.95	173	80	0.605	125	84	0.666	22				56	0.964	74
90	0.98	110	82	0.78	104	120	0.95	112	87	0.748	92	83	0.824	123				49	0.907	61
92	0.77	54	87	0.94	105	90	0.81	56	72	0.779	91	89	0.621	57				54	1	73
95	1	140	79	1	99	87	1	100	99	0.855	191	95	0.542	108				54	0.699	27
98	0.99	143	77	1	89	87	0.98	105	73	0.743	84	87	0.789	185				53	0.959	45
87	0.97	87	81	1	76	108	1	140	89	0.647	122	82	0.501	55				49	0.981	52
108	0.98	97	80	1	78	93	0.97	88	69	0.601	93	99	0.765	198				55	0.983	82
93	0.94	94	119	1	201	92	0.91	78	82	0.597	60	94	0.743	143				44	1	65
86	0.94	96	114	1	153	118	0.77	44	66	0.734	91	96	0.585	92				65	1	72
70	0.99	97	124	1	180	115	0.97	73	86	0.647	86	101	0.546	94				48	0.958	62
81	0.77	59	119	1	157	99	1	110	76	0.764	81	108	0.675	125				66	0.913	73
68	0.98	89	106	0.72	45	100	1	97	88	0.747	121	84	0.581	84				48	0.995	60
72	0.9	60	107	1	122	94	1	106	97	0.762	150	87	0.728	74				66	0.88	61
85	0.99	111	84	1	119	83	1	78	89	0.718	119	90	0.63	103				49	0.995	47
66	1	86	77	1	83	73	0.84	98	93	0.617	113	88	0.645	37				49	1	110
79	1	108	98	0.86	90	74	1	100	88	0.728	111	98	0.639	103				48	0.939	27
81	0.96	71	94	1	134	65	1	52	70	0.759	126	80	0.759	112				46	0.77	35
72	1	108	99	0.99	105	79	1	88	87	0.75	140	87	0.677	76				48	0.91	51
124	1	195	89	0.87	92	85	1	65	75	0.835	93	77	0.6	54				45	1	50
95	0.93	94	59	0.98	65	86	1	95	91	0.774	136	82	0.659	144				36	1	73
58	0.95	41	59	1	53	92	1	74	71	0.795	98	117	0.537	42				45	1	63
89	1	100	48	1	43	100	1	132	94	0.762	191	102	0.848	185				49	0.849	13
119	1	116	55	0.6	15	107	0.96	137	98	0.633	120	86	0.889	143				49	0.992	56
113	1	146	73	0.94	70	105	0.81	114	107	0.817	153	72	0.417	26				51	0.996	94
112	0.91	108	78	1	73	93	1	65	95	0.736	116	95	0.648	105				47	1	86
75	0.95	96	80	1	93	103	1	161	103	0.759	172	86	0.579	86				52	0.986	46
104	0.94	102	78	0.77	65	109	1	122	91	0.744	97	94	0.729	109				48	0.991	64
93	0.87	93	124	1	126	109	1	124	78	0.835	130	81	0.576	97				51	1	68
99	0.98	98	121	0.93	139	122	0.77	35	87	0.715	130	75	0.608	63				50	1	57
95	0.81	79	95	0.83	88	108	1	146	103	0.634	170	77	0.598	97				51	0.933	71
102	0.89	103	97	0.93	94	99	0.93	91	102	0.627	116	79	0.472	38				49	1	42
101	0.95	99	100	1	110	90	0.81	79	95	0.741	172	73	0.627	96				65	0.884	73
89	0.84	76	98	1	105	81	0.97	62	102	0.682	148	73	0.567	55				52	0.903	31
100	0.88	107	97	1	92	117	0.72	56	78	0.676	81	91	0.875	164				62	0.987	101
91	1	139	100	0.85	58	120	0.85	114	95	0.831	163	83	0.844	169				56	0.935	66
85	1	194	82	0.87	72	146	0.89	156	98	0.737	146	87	0.754	96				58	0.955	76
88	0.84	73	77	0.86	59	147	0.68	56	115	0.701	195	108	0.83	122				56	0.99	65
69	0.99	72	88	1	111	159	0.86	193	98	0.755	101	68	0.677	23				52	0.977	85
87	0.82	91	91	1	97	153	0.85	112	71	0.502	78	68	0.792	85				48	1	58
118	1	156	82	1	129	150	0.97	175	87	0.7	130	78	0.862	28				52	0.938	35
86	0.97	104	84	0.86	57	147	1	153	75	0.578	100	59	0.767	52				43	1	72
			104	1	151	144	0.96	128	92	0.824	121	72	0.683	112				42	0.979	50
			105	1	150	116	0.87	149	85	0.793	101	92	0.852	167				46	1	48
			106	0.86	81	128	0.81	109	86	0.641	128	74	0.652	73				37	0.674	18
			117	1	136	114	0.81	67	77	0.659	80	77	0.712	62				41	1	75
			107	1	108	100	0.93	115	95	0.828	152	71	0.592	85				36	0.977	44
			119	1	130	102	1	122	88	0.74	120	75	0.623	29				44	1	57
			120	1	122	101	0.88	104	93	0.683	122	89	0.693	81				38	0.884	41
			120	1	159	107	1	117	90	0.636	117	77	0.582	32				43	1	58
			46	0.95	33	106	1	141	88	0.761	100	75	0.587	81				41	0.932	44
			47	1	67	107	1	91	83	0.719	102	83	0.712	144				46	1	47
			78	0.96	88	104	1	111	78	0.736	148	86	0.612	40				48	0.987	73
			79	0.76	35	101	1	114	83	0.721	114	97	0.777	134				45	0.983	76
			90	1	124	99	1	105	74	0.712	121	91	0.681	101				46	0.976	53
			86	1	120	97	1	110	85	0.567	102	94	0.68	141				44	0.898	46
			106	1	125	101	1	92	71	0.759	115	106	0.336	22				45	0.963	55
			96	0.97	102	96	1	139	73	0.744	108	95	0.856	93				42	0.812	35
			95	0.99	108	102	1	170	72	0.669	74	94	0.588	121				47	1	88
			92	1	131	96	0.84	76	67	0.656	91	84	0.747	88				44	0.999	71
			100	1	91	90	1	111	85	0.843	138	119	0.396	58				49	1	98
			93	1	104	93	1	149	90	0.806	131	105	0.888	125				48	0.925	76
			97	0.74	87	92	1	128	81	0.655	184	105	0.75	156				35	0.935	45
			89	0.78	51	97	0.98	132	100	0.736	153	86	0.675	123				44	0.841	21
			108	1	131	104	1	87	73	0.861	84	94	0.692	132				34	0.994	53
			110	1	125	112	1	148	94	0.668	101	77	0.654	104				47	1	73
			107	0.95	153	118	0.97	159	109	0.816	185	81	0.781	85				32	0.831	33
			99	1	130	98	0.88	112	114	0.501	113	79	0.832	122				50	0.994	78
			112	1	153	105	1	119	87	0.558	65	76	0.709	104				33	0.858	33
			105	1	102	103	1	118	102	0.789	150	78	0.687	116				48	1	48
			112	0.87	106	101	0.92	140	105	0.681	173	78	0.627	41				47	0.993	74
			106	1	99	96	0.86	81	99	0.668	129	84	0.823	113				37	0.731	17
			90	0.85	66	97	1	125	90	0.703	150	80	0.718	104				51	1	53
			87	1	127	100	1	131	67	0.673	85	83	0.575	74				41	1	70
			102	1	136	98	0.94	85	79	0.752	107	100	0.852	176				46	0.976	83
			94	0.83	71	57	0.44	14	73	0.68	82	80	0.723	106				40	1	41
			103	1	136	60	1	70	94	0.831	129	81	0.704	173				48	0.952	69
			100	1	106	63	1	73	99	0.499	92	78	0.572	103				40	0.879	42
			84	0.99	87	61	0.97	89	79	0.649	113	83	0.751	166				41	0.899	11
			85	0.98	109	70	0.84	96	92	0.739	151	101	0.659	93				36	0.898	36
			90	0.84	31	94	1	115	72	0.656	104	76	0.69	115				40	0.891	55
			89	1	94	107	0.9	108	83	0.732	103	75	0.787	130				39	0.974	30
			99	0.91	106	134	0.92	187	75	0.707	140	76	0.68	68				38	0.859	24
			86	1	116	99	1	149	71	0.662	87	92	0.542	12				38	0.931	27
			115	0.98	114	69	0.97	97	91	0.614	125	79	0.656	41				52	0.929	60
			103	1	132	62	1	102	87	0.551	91	97	0.711	125				62	0.904	47
			91	0.97	127	59	0.93	93	74	0.637	75	78	0.822	22				45	0.985	47
			93	1	102	103	0.91	93	85	0.722	169	81	0.557	67				64	1	70
			93	0.87	92	108	0.96	107	69	0.735	95	86	0.737	156				51	0.95	6
			95	1	101	106	1	103	73	0.74	76	95	0.752	172				56	1	57
			118	0.98	139	112	0.95	80	86	0.856	81	91	0.648	102				55	1	85
			118	1	203	82	0.98	106	75	0.728	104	81	0.717	116				53	1	95
			133	0.97	131	86	1	110	80	0.638	115	75	0.871	85				52	0.992	75
			137	1	159	99	1	125	87	0.72	103	96	0.498	92				47	0.925	66
			98	0.97	68	97	1	110	76	0.723	123	74	0.69	104				53	0.93	59
			98	1	143	97	0.96	108	86	0.718	128	108	0.377	52				43	1	28
			93	1	62	99	1	156	94	0.698	108	84	0.584	52				36	0.98	52
			92	1	99	99	0.92	116	75	0.844	133	85	0.717	73				45	0.93	49
			97	1	100	121	1	146	87	0.777	90	74	0.797	45				50	0.888	60
			96	1	104	106	0.93	114	81	0.697	121	84	0.532	55				46	0.972	58
			71	0.89	54	104	0.97	106	112	0.668	122	85	0.545	66				49	0.981	91
			64	1	95	97	1	142	91	0.713	119	85	0.633	142				47	1	39
			56	0.98	56	112	1	158	82	0.65	96	100	0.716	117				49	0.93	55
			52	1	76	98	0.79	62	83	0.845	191	75	0.799	107				43	0.887	25
			79	1	69	110	1	153	69	0.679	82	79	0.679	96				46	0.915	60
			76	1	101	95	1	127	74	0.589	70	82	0.554	89				32	1	58
			107	1	98	89	0.94	92	67	0.744	93	78	0.821	127				48	1	53
			108	1	119	103	0.87	63	99	0.683	120	91	0.359	21				40	0.849	42
			116	0.93	147	119	0.94	146	49	0.666	58	83	0.563	22				35	0.967	43
			109	1	135	115	1	149	89	0.456	111	87	0.849	184				41	0.994	44
			119	0.94	131	113	0.82	36	74	0.697	106	96	0.783	122				38	0.986	30
			118	0.91	110	93	0.92	74	95	0.645	94	98	0.738	170				34	1	39
			122	0.98	118	87	1	97	83	0.806	139	83	0.711	95				45	0.696	23
			116	0.97	146	100	1	125	87	0.72	97	77	0.612	69				34	0.925	48
			81	0.88	65	103	1	126	94	0.755	151	76	0.731	91				39	0.985	20
			72	1	73	97	0.92	109	85	0.679	143	84	0.819	115				35	1	50
			80	0.98	74	83	0.96	72	86	0.834	88	87	0.828	86				48	0.888	43
			80	1	99	82	0.77	54	94	0.717	121	92	0.66	96				39	0.781	36
			80	0.91	62	66	0.97	85	81	0.817	175	88	0.666	152				43	1	52
			81	0.91	118	83	1	117	103	0.921	191	82	0.684	124				36	1	39
			85	1	85	88	0.88	97	104	0.701	107	93	0.599	99				48	0.97	54
			88	1	102	96	0.98	65	95	0.51	92	84	0.783	115				49	1	82
			46	0.98	84	99	0.94	100	106	0.629	163	114	0.768	201				44	1	38
			51	1	42	101	1	121	105	0.81	211	101	0.389	26				41	0.947	30
			48	1	74	95	0.96	100	96	0.637	125	97	0.623	113				42	1	51
			51	1	73	89	1	126	95	0.696	100	80	0.587	125				47	0.985	16
			51	0.99	66	90	1	133	99	0.617	159	97	0.678	114				49	0.812	28
			52	0.69	47	93	1	119	101	0.463	80	88	0.487	51				50	0.759	56
			75	0.98	112	81	1	72	101	0.731	201	108	0.724	76				42	1	88
			75	0.64	61	88	0.85	69	96	0.791	133	96	0.791	127				44	0.908	50
			109	1	99	83	1	92	74	0.876	124	80	0.854	113				43	0.999	40
			103	0.75	53	86	0.74	75	84	0.77	186	74	0.742	120				50	1	39
			114	1	129	83	0.98	91	79	0.771	140	81	0.733	92				43	0.963	59
			119	1	167	89	1	131	105	0.67	118	101	0.699	111				50	0.987	80
			102	0.94	123	74	0.99	77	94	0.719	147	93	0.507	86				46	0.989	32
			102	1	106	90	1	183	96	0.83	179	68	0.687	51				33	0.998	57
			97	0.89	124	95	1	141	83	0.533	74	92	0.612	99				50	0.995	55
			103	0.9	129	97	0.93	130	82	0.577	76	80	0.576	71				48	0.93	19
			79	0.88	92	91	0.94	97	85	0.527	93	102	0.594	114				44	1	71
			81	1	135	84	0.88	83	99	0.579	103	95	0.79	143				49	0.9	35
			73	1	87	78	1	92	80	0.667	84	91	0.743	137				49	1	78
			72	1	79	66	0.84	82	97	0.678	93	80	0.927	97				51	1	71
			75	0.86	10	79	0.9	104	95	0.754	133	85	0.504	98				48	0.952	78
			76	1	82	83	1	126	94	0.549	114	81	0.709	106				44	0.933	21
			70	0.77	48	89	1	88	93	0.721	176	75	0.803	109				48	1	66
			68	0.97	55	93	0.78	80	87	0.77	157	77	0.875	133				45	0.957	36
			69	0.92	51	117	0.89	170	80	0.802	105	87	0.727	84				47	0.882	50
			73	1	107	131	0.94	166	95	0.731	171	95	0.911	136				54	0.997	72
			75	1	88	136	0.95	138	68	0.72	93	77	0.608	90				39	0.801	28
			79	0.96	86	106	1	107	75	0.73	106	92	0.75	180				60	0.72	39
			94	0.9	72	106	1	134	84	0.775	86	101	0.63	144				40	0.94	52
			90	1	90	116	0.95	113	88	0.545	63	95	0.654	3				48	0.805	40
			98	1	121	115	0.94	127	90	0.843	204	95	0.538	113				44	0.623	7
			93	1	105	92	1	99	70	0.756	91	78	0.823	147				52	1	58
			91	1	81	102	1	137	86	0.665	80	87	0.771	100				47	0.928	63
			83	0.95	74	111	1	165	69	0.632	86	90	0.602	129				53	0.965	49
			97	1	117	111	1	164	83	0.857	111	93	0.531	69				46	0.841	27
			97	1	78	102	0.66	48	79	0.737	84	104	0.593	148				55	0.798	33
			84	0.98	80	121	1	164	82	0.704	54	126	0.736	131				43	1	46
			84	0.96	62	99	1	119	87	0.788	203	118	0.692	172				56	1	84
			80	0.61	34	96	1	131	82	0.854	151	123	0.766	212				41	0.99	82
			86	1	93	88	1	114	88	0.693	153	117	0.667	81				46	0.869	46
			87	0.82	56	85	0.8	75	79	0.895	206	96	0.719	119				37	0.87	42
			92	0.86	90	49	0.94	58	92	0.839	180	89	0.795	176				39	1	54
			95	0.94	92	52	1	50	77	0.704	108	86	0.57	72				40	0.75	57
			96	1	96	72	0.95	77	83	0.698	117	95	0.648	164				27	1	44
			92	0.77	72	81	1	117	85	0.747	102	89	0.663	88				44	1	40
			93	1	96	90	1	126	91	0.748	142	94	0.652	97				47	0.91	76
			62	1	60	90	0.97	74	72	0.684	127	108	0.857	205				39	1	61
			66	0.84	42	99	0.93	57	73	0.849	78	92	0.79	164				53	0.983	99
			124	1	173	105	0.83	102	77	0.65	81	75	0.444	42				43	0.969	66
			120	1	147	115	0.76	99	83	0.766	144	86	0.626	130				46	0.904	61
			138	1	143	94	1	101	92	0.624	141	114	0.73	151				39	0.994	26
			138	1	186	95	0.85	96	87	0.681	115	112	0.797	143				42	1	62
			91	1	110	80	0.93	65	90	0.739	118	121	0.79	209				42	1	35
			92	1	106	78	1	116	82	0.759	129	112	0.768	162				42	0.928	33
			88	0.95	85	94	1	88	92	0.792	179	127	0.616	120				46	0.9	56
			85	0.86	79	92	0.97	99	77	0.744	76	111	0.537	75				45	1	37
			95	0.92	82	92	0.92	86	71	0.753	129	96	0.759	146				53	1	51
			91	0.98	105	99	1	130	75	0.762	112	114	0.525	149				45	0.995	99
			83	0.99	109	78	0.95	64	67	0.801	83	92	0.713	157				54	0.814	53
			76	0.88	55	95	0.96	83	72	0.698	72	96	0.533	39				46	0.985	77
			76	0.77	51	76	1	78	75	0.595	82	93	0.669	114				53	1	72
			76	0.98	78	90	0.96	98	82	0.689	126	90	0.723	107				47	1	54
			71	0.77	66	105	1	100	85	0.79	123	78	0.715	80				60	0.948	51
			77	0.91	103	119	0.87	133	81	0.636	59	88	0.666	103				48	1	69
			61	0.86	72	126	0.86	82	86	0.553	142	100	0.462	41				61	0.876	66
			68	0.94	77	120	1	152	94	0.736	166	116	0.606	67				50	0.967	59
			114	0.9	96	119	0.91	135	71	0.676	74	99	0.913	100				55	0.79	47
			114	1	119	90	0.98	80	77	0.873	175	105	0.72	128				46	1	64
			100	1	107	90	1	114	77	0.752	104	95	0.817	134				56	0.797	53
			93	1	106	86	0.98	102	83	0.753	241	92	0.769	79				48	0.973	54
			97	0.76	43	90	1	110	82	0.736	106	81	0.775	118				57	0.941	40
			95	1	103	91	1	109	92	0.822	134	104	0.545	95				56	0.996	37
			133	0.89	141	84	0.74	61	103	0.749	269	99	0.73	161				54	0.971	74
			133	1	155	94	0.98	92	92	0.731	109	101	0.667	134				57	1	84
			66	1	92	107	1	131	105	0.771	135	92	0.593	88				48	0.993	77
			67	1	82	121	1	150	96	0.85	102	103	0.81	216				49	1	49
			63	1	65	119	1	141	96	0.616	96	102	0.695	110				42	0.991	44
			61	0.81	47	122	1	153	90	0.724	132	118	0.609	186				50	0.9	42
			51	1	55	139	0.97	111	60	0.641	111	102	0.458	36				45	1	36
			51	1	38	127	0.95	125	68	0.737	116	92	0.922	85				43	1	40
			105	0.99	117	122	1	152	75	0.585	66	77	0.683	109				50	0.782	27
			102	1	134	123	0.98	96	82	0.754	78	106	0.692	135				52	0.851	50
			88	0.97	81	116	0.89	176	73	0.777	123	105	0.575	78				32	1	71
			86	1	103	102	0.83	67	83	0.683	100	94	0.527	102				49	1	61
			82	1	88	102	1	66	75	0.715	102	112	0.649	115				35	0.955	53
			82	0.73	48	101	1	107	80	0.738	153	85	0.658	23				41	1	60
			117	1	149	97	0.85	88	75	0.76	105	83	0.784	149				31	0.816	38
			114	0.91	123	113	0.7	18	79	0.77	134	92	0.785	114				39	1	46
			121	0.76	76	105	0.73	85	98	0.656	107	99	0.649	63				33	0.983	27
			117	1	154	112	0.81	104	79	0.763	97	100	0.549	80				40	1	78
			114	0.93	114	107	1	145	97	0.653	189	101	0.883	210				43	0.95	31
			109	0.96	144	94	1	124	94	0.677	156	80	0.619	97				40	1	57
			103	1	114	94	0.98	119	83	0.563	67	72	0.752	106				42	0.945	55
			103	0.86	99	87	0.85	81	98	0.742	128	121	0.713	152				38	1	36
			70	0.9	69	85	0.71	63	71	0.731	98	88	0.741	191				41	0.927	41
			75	1	85	63	1	82	89	0.845	166	90	0.507	90				49	0.852	48
			67	0.81	51	53	1	80	92	0.748	108	76	0.752	135				30	0.984	74
			74	1	75	54	0.98	58	83	0.678	104	79	0.737	157				51	0.827	49
			114	0.72	72	51	0.84	56	86	0.776	100	89	0.656	118				29	0.902	16
			111	0.73	94	49	1	43	82	0.83	142	79	0.777	55				52	0.994	47
			122	1	179	49	0.88	40	85	0.626	82	79	0.627	43				43	0.933	44
			119	1	159	69	0.92	67	75	0.719	113	57	0.705	59				35	0.99	14
			104	1	120	66	1	91	67	1	122	60	0.681	74				42	0.971	21
			95	1	149	66	1	100	56	0.612	65	89	0.642	118				46	0.867	41
			89	1	98	60	1	54	62	0.824	93	88	0.547	76				38	1	60
			83	1	86	75	0.64	40	81	0.744	121	88	0.646	64				45	0.875	30
			79	1	79	91	0.85	106	66	0.682	86	89	0.525	89				40	1	65
			84	1	78	85	0.86	71	83	0.824	135	99	0.714	123				45	0.929	37
			81	0.96	82	74	1	112	87	0.759	140	107	0.658	119				42	1	62
			86	1	77	73	0.98	81	88	0.777	235	107	0.804	177				45	0.667	29
			139	1	203	101	0.96	105	77	0.75	107	119	0.696	185				41	1	63
			135	1	165	96	1	114	77	0.711	137	76	0.662	82				44	0.926	33
			136	1	146	98	1	84	98	0.721	149	78	0.784	148				48	0.99	75
			130	0.81	126	100	1	141	93	0.75	132	90	0.608	113				51	0.983	80
			33	1	23	93	0.99	78	86	0.75	101	84	0.682	109				52	0.968	79
			32	0.78	18	90	1	105	83	0.773	163	95	0.702	124				46	0.933	35
			83	1	121	59	0.79	67	93	0.763	132	93	0.642	119				58	0.99	114
			80	1	159	62	1	95	86	0.752	96	83	0.845	149				41	0.988	40
			82	1	126	73	1	86	93	0.684	128	82	0.811	90				58	0.97	42
			79	1	53	85	0.83	78	87	0.755	124	91	0.727	126				45	0.883	60
			93	1	120	88	0.66	33	100	0.791	129	112	0.559	103				58	0.974	9
			79	0.98	91	96	1	87	98	0.682	147	80	0.627	105				43	0.931	66
			92	1	142	88	0.86	100	101	0.732	158	110	0.705	151				66	1	31
			88	1	127	92	0.97	128	87	0.67	92	93	0.681	143				45	0.852	50
			61	0.9	49	90	0.98	104	115	0.8	223	100	0.582	86				61	0.928	82
			65	1	72	91	1	146	88	0.72	98	88	0.646	94				52	0.993	61
			59	0.82	39	89	0.96	99	111	0.832	161	111	0.84	233				55	1	60
			57	0.98	70	90	1	135	90	0.571	120	118	0.778	145				50	0.975	69
			56	1	78	106	1	150	94	0.731	104	111	0.706	117				45	1	73
			46	1	61	101	0.74	69	72	0.801	113	110	0.713	137				45	0.957	42
			65	1	58	93	0.81	64	95	0.724	155	114	0.7	204				37	0.946	45
			57	1	42	94	0.93	121	73	0.619	49	92	0.679	85				43	0.819	40
			43	1	83	92	0.93	82	84	0.644	82	93	0.721	82				43	1	64
			43	0.94	59	91	1	127	89	0.802	133	98	0.633	139				48	0.985	73
			61	1	88	90	1	103	74	0.623	101	124	0.845	255				42	0.989	39
			59	1	62	96	1	66	69	0.624	69	120	0.654	157				47	0.883	49
			80	1	83	90	1	112	106	0.563	169	133	0.816	212				45	0.884	53
			79	1	89	99	1	125	95	0.674	113	115	0.791	237				47	0.759	58
			98	0.58	71	76	1	93	81	0.656	88	103	0.986	16				46	1	47
			97	1	111	71	1	120	91	0.557	80	103	0.747	95				44	1	85
			63	0.96	55	58	1	92	74	0.565	84	98	0.371	17				45	0.979	50
			62	1	49	57	0.98	68	77	0.85	95	90	0.752	152				46	1	56
			64	0.91	54	77	0.89	78	81	0.62	79	72	0.762	91				37	0.932	46
			60	1	108	110	1	139	76	0.686	159	89	0.739	171				38	1	44
			59	1	70	108	0.82	76	93	0.864	141	63	0.715	124				35	1	68
			58	1	45	114	0.98	152	85	0.844	159	83	0.87	179				37	0.951	33
			42	1	56	111	1	116	97	0.713	153	102	0.832	238				46	0.922	49
			48	0.73	20	96	0.68	42	76	0.77	87	104	0.403	84				41	1	31
			44	0.91	47	99	1	121	77	0.668	118	110	0.447	38				45	0.987	56
			64	1	54	93	0.95	102	58	0.707	53	107	0.607	99				44	1	65
			63	0.99	60	112	0.94	166	93	0.592	97	100	0.735	159				49	1	97
			88	1	103	127	1	184	72	0.597	87	101	0.683	89				40	1	39
			86	0.98	82	126	1	163	85	0.848	108	95	0.813	100				51	0.844	56
			112	1	178	127	0.97	136	88	0.782	144	116	0.728	162				46	1	77
			107	0.98	138	125	0.85	109	102	0.711	139	110	0.508	65				37	0.811	32
			130	0.95	100	145	0.98	167	87	0.732	146	139	0.702	174				46	0.793	47
			134	1	137	134	1	129	113	0.611	167	87	0.905	178				38	0.818	31
			149	0.95	109	137	1	162	95	0.709	101	131	0.764	87				45	0.906	52
			141	1	178	109	1	140	100	0.86	175	81	0.825	108				47	0.971	70
			138	0.88	156	96	0.96	56	76	0.731	107	100	0.732	142				52	0.972	58
			128	0.89	132	112	0.96	144	99	0.799	98	71	0.864	136				48	0.945	60
			82	1	103	109	0.88	91	88	0.751	134	96	0.63	99				49	0.998	44
			80	0.86	84	107	1	148	94	0.784	144	81	0.837	139				50	0.979	60
			51	0.97	44	106	0.99	121	85	0.832	112	78	0.782	140				54	1	32
			58	1	47	78	1	114	92	0.566	84	78	0.876	135				51	0.704	36
			63	0.96	67	78	1	110	87	0.742	110	106	0.527	94				50	0.979	62
			66	1	71	81	0.93	70	96	0.83	219	99	0.668	113				61	0.996	72
			81	0.9	76	84	1	106	90	0.746	108	111	0.72	101				45	1	101
			79	0.9	66	81	1	114	94	0.568	85	100	0.672	120				62	1	116
			87	1	110	81	1	78	88	0.824	132	96	0.526	73				46	0.865	44
			80	0.98	64	86	1	88	112	0.692	108	100	0.624	65				60	0.89	80
			104	0.91	93	89	0.97	105	102	0.863	161	88	0.58	52				48	0.995	49
			106	1	177	83	0.84	65	71	0.706	104	101	0.715	104				61	0.657	35
			80	0.88	94	86	1	74	73	0.671	134	79	0.795	116				49	0.49	21
			78	0.54	37	85	0.87	87	93	0.795	54	99	0.648	136				58	0.943	46
			86	1	108	98	1	83	78	0.669	96	108	0.753	164				48	0.819	37
			83	0.81	66	124	1	157	84	0.614	78	103	0.79	123				47	1	42
			79	1	78	128	1	165	70	0.694	93	96	0.619	126				48	0.948	53
			75	0.87	54	109	0.95	116	101	0.773	162	99	0.605	117				46	1	62
			41	0.74	16	91	0.92	117	111	0.757	166	90	0.784	120				48	0.893	63
			39	1	21	90	0.85	108	75	0.633	83	99	0.582	17				49	0.86	56
			42	0.93	48	101	1	134	86	0.743	119	106	0.737	148				49	0.974	85
			37	1	50	106	1	110	85	0.789	118	96	0.644	101				50	1	79
			50	1	50	97	1	109	79	0.568	71	101	0.688	156				58	0.994	89
			48	0.71	18	97	1	113	83	0.711	120	81	0.98	134				51	1	32
			46	0.97	61	107	1	151	82	0.741	145	101	0.676	125				57	0.903	69
			42	1	53	114	1	155	85	0.898	95	96	0.759	127				50	0.992	78
			34	1	68	121	0.92	107	87	0.641	111	80	0.798	134				51	0.836	37
			34	0.73	30	121	1	140	97	0.714	137	97	0.684	162				51	0.998	60
			91	0.63	38	121	0.78	87	95	0.73	121	111	0.682	146				55	0.905	92
			90	0.92	120	120	1	140	99	0.476	97	87	0.391	107				54	1	70
			92	0.81	58	105	1	128	92	0.645	149	79	0.589	82				59	0.986	62
			89	0.95	83	99	1	107	97	0.464	66	77	0.538	83				51	0.986	66
			88	0.94	105	102	1	120	72	0.725	183	85	0.686	86				54	1	77
			84	0.76	60	90	0.91	83	97	0.588	116	101	0.64	78				53	1	71
			88	0.96	85	90	1	133	83	0.582	135	102	0.657	146				43	1	47
			83	1	85	102	0.98	110	88	0.627	157	113	0.514	83				45	1	73
			82	0.99	77	97	0.92	83	89	0.521	63	93	0.574	90				43	0.96	46
			80	0.98	70	107	1	120	95	0.745	115	118	0.712	167				52	0.882	60
			62	1	78	131	0.97	108	96	0.705	139	98	0.922	133				42	1	13
			58	0.64	44	103	0.92	82	84	0.705	126	112	0.524	175				51	0.592	27
			72	0.98	49	109	0.73	58	104	0.762	169	95	0.765	178				47	0.745	19
			68	0.89	59	93	1	142	89	0.62	110	111	0.597	116				32	1	27
			64	1	111	86	1	139	100	0.707	165	86	0.512	101				46	0.811	39
			62	0.87	62	91	0.8	60	82	0.737	107	119	0.887	215				35	0.986	53
			92	0.96	93	88	0.88	101	84	0.633	94	110	0.655	119				41	1	28
			88	1	99	66	1	73	88	0.782	257	113	0.58	91				34	1	63
			98	1	140	56	1	55	77	0.663	119	98	0.564	104				44	0.749	25
			93	1	119	81	0.98	94	95	0.776	138	98	0.541	99				36	0.954	76
			94	1	125	81	1	86	95	0.644	92	103	0.729	140				36	1	67
			96	1	138	81	1	95	108	0.587	127	103	0.829	177				36	0.921	40
			70	0.99	63	94	1	101	92	0.667	184	101	0.656	97				44	1	51
			68	1	69	87	0.95	99	76	0.627	83	98	0.523	122				37	1	30
			69	1	82	84	0.99	109	79	0.824	93	102	0.587	129				43	0.865	21
			69	0.82	66	73	1	111	103	0.798	201	119	0.655	203				36	0.993	74
			66	0.88	50	74	0.91	81	74	0.771	171	112	0.704	115				44	0.965	88
			65	1	62	71	1	101	94	0.766	195	120	0.768	114				37	1	50
			102	0.74	25	78	1	103	93	0.815	123	113	0.707	55				38	1	65
			102	1	101	83	1	108	84	0.603	73	108	0.6	146				36	0.833	57
			108	1	103	78	1	127	76	0.789	117	94	0.696	67				50	0.937	49
			102	1	167	86	0.97	126	87	0.774	122	124	0.892	240				43	0.689	37
			101	0.92	110	97	1	86	86	0.621	82	103	0.605	113				43	1	40
			100	0.91	93	83	0.87	71	76	0.644	145	92	0.444	30				31	0.98	41
			102	1	135	84	1	103	83	0.689	97	97	0.666	97				46	0.862	66
			103	0.93	106	85	0.97	81	84	0.662	88	102	0.641	126				36	1	46
			91	1	92	92	1	96	91	0.62	116	95	0.744	161				41	1	43
			92	0.91	107	90	1	94	110	0.807	147	92	0.485	51				41	0.965	34
			55	1	75	86	1	126	76	0.778	94	89	0.743	111				37	0.675	33
			58	0.98	84	87	0.98	84	97	0.671	167	117	0.748	160				42	0.962	36
			64	0.9	65	94	0.88	94	87	0.733	94	118	0.805	175				38	0.919	47
			67	1	84	92	0.92	56	109	0.726	157	107	0.75	157				43	0.984	22
			61	1	62	94	1	133	96	0.8	107	111	0.695	139				47	0.864	60
			56	1	58	82	1	129	89	0.79	161	113	0.655	205				45	0.9	19
			97	0.98	112	78	0.9	71	80	0.741	132	112	0.742	117				40	1	46
			95	0.76	98	81	0.99	102	94	0.774	203	98	0.466	24				45	1	62
			89	0.93	93	76	0.97	91	85	0.773	153	102	0.685	108				48	0.848	67
			94	1	101	98	0.98	117	73	0.782	51	100	0.771	177				48	0.916	46
			93	1	124	98	0.96	83	63	0.744	67	99	0.765	121				57	0.815	54
			88	1	161	81	1	90	86	0.84	114	118	0.713	140				54	1	114
			82	1	98	82	1	100	83	0.809	107	100	0.782	202				59	1	39
			71	1	92	90	0.97	115	96	0.747	91	92	0.584	67				53	0.998	102
			72	1	73	90	0.88	112	93	0.812	180	81	0.486	43				54	1	59
			47	1	36	91	1	130	93	0.69	107	127	0.583	146				56	0.857	53
			44	0.75	24	87	0.83	31	73	0.926	117	109	0.612	151				58	1	102
			41	0.96	40	81	0.96	94	89	0.772	164	132	0.637	192				50	0.985	58
			45	0.85	28	79	1	93	78	0.745	130	107	0.542	154				60	0.759	29
			59	1	53	64	0.78	50	88	0.663	114	124	0.667	198				43	1	92
			60	0.96	39	75	0.69	65	88	0.679	87	110	0.637	149				55	0.79	36
			48	1	65	68	0.98	53	106	0.805	172	118	0.759	222				45	0.928	36
			49	0.51	18	67	1	88	101	0.622	95	105	0.801	219				47	1	109
			57	1	102	114	0.87	137	94	0.635	116	119	0.668	178				47	0.862	9
			60	0.75	19	94	0.89	129	82	0.799	119	86	0.709	101				51	0.734	55
			50	1	61	109	0.84	84	111	0.765	158	114	0.673	132				39	0.989	59
			54	0.91	74	102	0.97	120	99	0.741	112	130	0.75	139				52	0.905	64
			64	1	68	98	0.89	77	99	0.817	137	123	0.602	151				46	0.821	13
			63	1	59	97	0.84	89	85	0.765	139	111	0.612	72				49	1	23
			55	1	66	95	1	61	107	0.563	111	123	0.779	199				42	0.853	42
			45	0.96	54	104	1	135	90	0.587	101	117	0.755	182				46	0.993	44
			62	0.92	72	101	0.89	65	80	0.703	109	125	0.741	167				41	0.969	42
			58	1	67	96	1	98	102	0.767	174	93	0.875	172				52	1	92
			65	0.99	92	98	1	107	91	0.798	122	122	0.571	211				38	0.997	46
			63	1	62	99	0.73	50	108	0.878	196	118	0.631	186				55	1	46
			110	0.97	106	105	0.79	106	102	0.77	192	121	0.625	204				39	1	63
			105	1	119	115	0.68	52	93	0.544	89	109	0.558	68				55	1	64
			96	0.77	43	115	0.91	102	109	0.649	118	110	0.759	149				41	0.919	54
			95	1	138	100	0.99	114	78	0.505	62	80	0.635	107				56	1	57
			80	1	89	105	0.81	44	93	0.805	188	114	0.74	152				48	0.883	43
			77	0.83	35	102	1	78	96	0.823	189	90	0.602	151				49	0.932	50
			54	0.74	24	79	1	69	88	0.66	106	94	0.735	104				42	1	63
			55	1	96	68	1	62	86	0.691	170	116	0.733	159				45	1	69
			45	0.96	74	71	0.93	62	89	0.606	117	116	0.606	124				41	0.788	36
			45	1	24	71	0.98	47	89	0.66	92	104	0.828	127				37	0.446	17
			49	0.91	42	73	0.89	86	86	0.763	111	82	0.774	141				48	1	75
			48	0.91	43	73	0.8	37	93	0.697	132	99	0.596	122				36	0.917	24
			40	1	76	85	1	99	74	0.745	119	123	0.683	109				50	0.699	8
			41	0.87	27	75	0.98	66	74	0.8	93	96	0.789	153				35	0.838	44
			49	1	58	69	0.98	70	82	0.665	83	107	0.808	190				48	0.997	61
			49	0.85	29	72	1	99	102	0.786	165	89	0.725	133				35	0.868	42
			48	1	42	95	0.93	80	99	0.675	111	98	0.889	204				45	0.98	63
			49	1	57	94	0.83	120	95	0.854	157	122	0.425	79				35	1	36
			48	1	63	90	1	124	80	0.642	86	99	0.254	8				44	0.847	52
			44	1	53	86	0.97	98	105	0.677	150	112	0.574	80				29	0.938	35
			58	1	58	89	1	125	71	0.644	65	94	0.49	63				42	1	88
			55	0.95	69	102	0.95	124	94	0.674	115	108	0.701	129				30	0.943	35
			83	0.9	66	100	0.94	89	98	0.765	146	86	0.844	137				47	0.987	36
			81	1	126	93	1	130	94	0.653	114	111	0.798	147				40	0.803	47
			88	1	112	90	1	72	100	0.458	55	109	0.892	131				46	1	99
			86	1	115	91	1	134	92	0.807	160	107	0.549	83				39	0.897	42
			75	1	95	100	0.94	126	101	0.627	118	96	0.916	230				47	0.875	29
			80	1	93	99	1	138	107	0.783	158	106	0.737	135				40	0.996	76
			66	0.91	35	97	0.92	113	91	0.763	116	90	0.68	109				45	0.816	40
			71	1	113	122	1	123	96	0.65	128	99	0.574	128				42	0.644	14
			38	0.97	31	132	0.91	128	90	0.697	161	86	0.535	27				45	0.928	50
			41	1	56	129	0.99	131	100	0.796	177	95	0.719	86				46	0.963	66
			55	0.66	65	127	1	177	116	0.74	128	80	0.627	58				43	0.834	40
			52	1	64	132	0.95	164	109	0.779	142	107	0.734	129				40	0.881	49
			41	1	30	125	1	158	113	0.695	183	102	0.759	145				48	0.943	27
			45	0.85	26	128	1	170	107	0.69	152	96	0.792	185				39	0.999	32
			57	0.89	36	120	1	145	131	0.67	121	87	0.612	115				48	0.862	50
			54	1	53	120	0.95	155	104	0.658	189	92	0.623	39				40	0.986	56
			78	0.89	67	120	0.77	81	100	0.56	96	100	0.744	208				51	0.941	45
			73	1	91	123	1	159	98	0.711	120	112	0.681	165				36	0.971	51
			87	0.99	110	128	0.84	131	90	0.742	139	120	0.762	142				53	1	78
			80	1	84	128	1	184	96	0.794	147	114	0.744	135				41	0.985	32
			94	1	142	130	0.96	137	87	0.626	109	106	0.545	78				43	0.809	13
			85	0.91	69	148	1	140	76	0.752	80	92	0.779	107				39	1	29
			105	0.98	115	143	0.63	85	95	0.698	155	90	0.688	93				42	0.814	39
			109	1	166	128	1	196	95	0.686	114	90	0.773	114				35	0.818	36
			84	1	110	132	0.56	3	100	0.805	174	85	0.612	107				39	0.753	12
			79	1	98	129	0.95	127	102	0.794	166	91	0.518	63				38	0.842	25
			80	0.96	83	126	1	121	85	0.842	113	84	0.802	99				40	0.933	43
			76	0.98	99	131	0.85	96	92	0.609	121	101	0.662	114				37	0.985	23
			70	1	65	128	1	201	83	0.698	113	117	0.707	119				41	0.969	55
			67	0.76	17	122	1	169	89	0.664	97	90	0.605	96				41	0.932	64
			59	1	90	107	0.9	92	99	0.652	132	96	0.85	204				45	0.902	27
			49	0.99	48	101	0.84	129	100	0.652	103	102	0.476	50				40	1	79
			53	0.59	23	97	1	106	84	0.713	120	105	0.527	141				46	0.944	40
			51	1	61	94	1	81	86	0.685	102	104	0.875	233				42	1	67
			59	1	79	88	1	88	74	0.811	137	105	0.694	116				44	1	89
			56	1	86	109	1	103	72	0.767	140	107	0.764	120				49	0.791	26
			60	1	61	117	0.96	75	81	0.859	120	130	0.673	176				45	0.926	42
			59	1	82	123	1	162	90	0.696	118	116	0.765	195				46	0.988	65
			56	1	74	121	0.98	120	80	0.734	76	115	0.788	198				41	1	66
			52	1	89	92	1	118	79	0.775	81	97	0.715	148				53	0.926	63
			54	1	62	72	0.95	64	81	0.809	115	91	0.741	71				45	1	53
			53	0.89	54	73	0.94	60	90	0.799	143	83	0.717	125				46	1	63
			59	1	44	54	0.89	81	113	0.692	154	93	0.369	19				40	1	35
			58	0.91	43	52	0.88	30	118	0.76	148	82	0.739	143				44	0.804	20
			72	1	89	54	0.74	24	107	0.854	159	80	0.607	31				40	0.98	52
			72	1	81	46	0.8	52	107	0.448	89	96	0.688	135				45	0.88	56
			100	0.99	139	55	1	58	107	0.605	63	88	0.562	122				40	1	73
			99	0.66	33	51	1	51	106	0.755	134	109	0.66	124				45	0.993	33
			88	1	106	53	1	83	99	0.704	139	110	0.742	152				43	0.935	28
			87	0.81	59	45	0.98	60	116	0.573	122	116	0.635	142				42	0.925	75
			90	1	95	58	0.87	64	102	0.753	179	131	0.524	115				41	1	42
			88	0.94	83	81	0.97	109	120	0.862	255	110	0.576	94				33	1	28
			89	1	109	103	0.73	90	97	0.671	118	109	0.699	108				41	0.999	37
			83	1	71	114	1	131	88	0.758	199	108	0.556	107				32	1	52
			91	0.82	63	124	1	190	72	0.7	91	109	0.827	151				43	0.972	35
			83	0.87	98	120	1	183	92	0.557	75							40	0.907	30
			99	1	136	170	0.81	112	95	0.693	135							45	0.957	47
			90	0.98	93	167	1	180	81	0.777	131							41	0.918	64
			94	1	122	122	0.83	108	103	0.574	89							46	0.927	72
			95	0.94	88	102	0.84	69	91	0.527	88							42	1	51
			84	0.93	103	104	0.97	120	89	0.826	149							40	0.755	37
			84	0.77	75	92	0.84	83	116	0.862	202							40	1	41
			75	1	101	94	1	125	109	0.643	99							40	0.998	29
			70	1	99	87	0.78	55	130	0.727	189							39	1	66
			59	1	68	82	0.95	102	95	0.656	138							41	0.697	36
			55	1	79	103	1	117	87	0.568	75							41	0.973	36
			43	1	30	79	0.97	67	83	0.663	120							44	0.959	55
			42	0.98	39	90	1	118	95	0.814	160							38	0.903	41
			32	1	49	89	0.96	129	100	0.792	203							42	1	32
			34	1	23	114	0.85	68	96	0.687	73							40	0.859	37
			47	1	63	98	0.83	102	99	0.671	134							42	1	42
			47	1	31	90	1	140	83	0.659	130							41	0.866	33
			47	0.91	37	111	1	136	111	0.618	126							46	0.925	32
			73	0.88	62	114	1	121	94	0.722	140							41	0.954	35
			76	1	100	104	1	150	96	0.807	140							49	0.987	94
			84	1	132	95	0.91	117	86	0.651	105							34	0.998	33
			85	1	81	100	0.88	114	107	0.691	189							48	1	99
			94	0.88	87	97	0.76	82	99	0.655	154							37	0.995	53
			94	1	80	104	0.92	115	84	0.681	135							53	1	76
			87	0.98	93	103	1	139	100	0.777	201							39	0.948	51
			79	0.99	76	102	0.77	49	101	0.689	104							51	1	78
			104	1	136	109	1	145	113	0.747	175							35	1	52
			97	1	106	110	1	171	100	0.725	178							54	1	85
			83	0.93	94	111	0.55	6	103	0.688	161							38	0.808	47
			79	1	86	112	0.79	85	84	0.534	122							54	0.979	87
			74	0.83	59	112	0.83	100	84	0.682	185							35	0.806	37
			73	1	95	117	1	117	88	0.66	111							51	0.941	72
			55	0.81	37	109	0.71	48	85	0.718	141							37	0.95	51
			53	0.88	66	117	0.91	138	103	0.555	119							45	1	76
			67	0.85	61	89	0.97	117	90	0.686	160							41	0.906	30
			64	1	73	79	0.95	92	85	0.613	125							53	0.985	54
			53	0.96	58	87	0.98	118	68	0.818	121							43	0.927	72
			51	0.84	43	70	1	83	85	0.577	98							47	0.814	56
			71	0.87	106	64	0.9	67	71	0.68	174							45	0.922	65
			73	0.82	51	76	1	126	111	0.54	171							47	0.986	42
			59	1	56	66	1	69	110	0.837	162							50	0.977	73
			58	1	75	66	0.98	89	85	0.823	176							52	0.759	51
			56	1	43	58	0.89	38	96	0.728	111							47	1	57
			67	0.84	17	64	1	68	90	0.802	168							52	0.954	81
			69	1	118	68	0.93	93	104	0.572	11							48	1	56
			63	0.83	66	97	1	109	99	0.796	129							47	1	62
			64	0.71	35	89	1	121	97	0.729	130							39	0.985	36
			57	1	97	95	0.98	119	101	0.853	119							40	1	42
			53	0.96	93	110	0.94	122	111	0.667	142							35	1	50
			54	0.98	73	109	1	129	106	0.744	146							38	1	61
			53	1	100	121	0.87	122	107	0.85	237							39	0.926	23
			49	1	58	127	0.97	152	97	0.688	122							43	1	46
			47	1	57	127	1	129	102	0.682	129							41	0.961	69
			56	0.99	66	126	0.79	102	82	0.784	82							50	0.985	84
			54	1	53	117	1	124	98	0.641	114							34	1	39
			81	1	94	120	0.71	107	89	0.742	195							51	1	74
			82	1	111	127	1	211	84	0.699	84							41	0.845	43
			87	0.88	69	133	0.84	112	104	0.636	128							49	0.634	35
			86	0.98	81	125	1	159	103	0.677	139							44	0.709	38
			48	1	46	127	1	142	125	0.643	79							50	0.908	50
			49	1	51	111	0.92	128	86	0.67	120							44	0.951	50
			44	1	29	108	0.94	126	103	0.647	170							51	0.89	58
			47	1	28	114	1	67	79	0.79	139							46	0.918	59
			38	1	52	108	0.98	73	103	0.663	153							54	0.841	22
			45	1	48	109	1	115	77	0.69	100							43	0.946	70
			63	1	151	98	1	159	92	0.752	101							54	0.786	87
			61	0.89	30	101	0.81	59	78	0.673	98							43	0.862	40
			81	1	85	102	0.98	102	96	0.717	146							36	0.879	32
			78	0.84	72	86	1	122	88	0.584	110							49	1	66
			94	1	97	108	1	138	67	0.79	42							36	1	44
			85	0.98	124	120	0.84	99	63	0.66	98							52	0.878	55
			64	0.95	63	120	1	138	93	0.739	145							36	0.986	20
			67	0.7	39	119	1	227	85	0.607	132							52	0.726	42
			62	1	74	122	1	140	99	0.74	145							39	0.983	33
			64	1	81	127	1	106	91	0.744	193							51	1	80
			52	1	59	84	1	82	62	0.881	77							42	1	48
			55	0.77	40	90	1	79	75	0.758	119							51	0.824	52
			51	1	78	58	1	73	68	0.821	70							42	1	54
			52	0.78	38	87	1	89	74	0.637	97							46	1	52
			46	0.95	34	85	1	124	98	0.759	123							49	0.906	63
			48	0.92	40	136	1	159	102	0.714	163							38	0.983	41
			61	0.8	40	128	0.86	140	105	0.627	128							53	0.937	71
			57	0.96	77	131	0.97	57	99	0.661	119							38	0.96	61
			51	1	69	125	0.87	111	99	0.709	114							49	0.983	44
			52	1	39	113	1	83	118	0.663	156							36	0.955	30
			64	1	81	117	0.85	124	96	0.612	77							44	1	43
			63	1	94	114	1	104	84	0.763	175							48	0.971	60
			67	1	94	100	1	118	109	0.867	202							47	1	67
			66	0.79	46	82	1	142	115	0.735	128							47	0.975	21
			61	1	79	81	0.79	75	90	0.699	154							55	0.987	85
			63	1	90	80	0.7	56	93	0.698	118							44	1	78
			75	1	68	76	0.91	86	85	0.826	124							58	1	90
			73	0.72	28	91	1	123	83	0.775	113							38	0.891	15
			72	1	67	90	1	110	93	0.827	166							45	0.894	67
			72	0.99	91	78	1	112	83	0.677	44							34	1	31
			65	0.81	93	64	0.86	65	105	0.663	140							46	0.869	66
			62	0.87	56	65	1	83	87	0.787	110							48	0.972	53
			113	0.9	120	70	1	89	101	0.67	152							51	0.859	64
			111	0.8	109	71	0.92	68	99	0.616	96							45	0.971	84
			110	0.98	136	68	1	103	106	0.715	183							47	0.993	45
			109	0.94	95	75	1	131	99	0.713	178							41	0.998	52
			76	1	92	75	1	120	101	0.495	61							47	1	95
			75	1	86	76	1	128	99	0.736	166							43	0.952	40
			78	1	99	89	1	108	135	0.865	232							43	0.927	68
			77	1	98	102	1	140	121	0.734	149							43	0.938	27
			101	1	145	103	0.98	132	102	0.775	77							45	1	55
			105	0.65	88	83	0.97	88	115	0.75	144							42	0.642	40
			116	0.97	135	80	1	57	110	0.659	191							42	0.916	53
			117	0.55	41	90	0.7	53	102	0.652	125							36	0.986	40
			136	1	149	88	1	113	105	0.78	145							43	1	58
			137	0.81	85	96	1	140	118	0.692	169							39	0.967	52
			134	1	177	104	0.96	127	103	0.762	127							37	0.759	23
			127	1	150	104	0.98	126	89	0.712	112							32	0.868	14
			86	0.83	84	100	0.76	94	108	0.721	111							38	0.966	35
			84	0.92	109	103	1	131	122	0.761	166							49	1	54
			91	0.76	58	92	1	105	152	0.763	158							49	0.805	58
			81	0.98	85	104	0.92	144	126	0.895	213							48	0.985	56
			75	0.91	65	113	1	163	71	0.837	138							43	1	83
			72	0.97	73	107	1	123	87	0.828	148							46	1	39
			76	0.79	47	115	0.92	125	71	0.765	97							47	0.889	104
			78	1	111	112	1	164	88	0.738	108							38	1	75
			79	1	68	125	1	184	81	0.667	129							37	0.988	67
			84	0.82	77	123	1	104	95	0.473	87							39	0.832	25
			88	1	115	116	1	150	89	0.745	105							41	1	64
			89	0.65	46	99	0.77	50	96	0.566	128							37	0.939	21
			63	0.9	78	110	0.89	96	110	0.779	132							40	0.967	65
			60	1	100	102	1	167	98	0.754	185							46	1	64
			78	0.9	69	101	0.86	91	96	0.558	112							45	1	82
			68	0.71	29	80	1	103	111	0.62	107							46	0.945	70
			81	1	88	90	1	79	100	0.74	128							39	1	55
			79	0.9	55	86	0.98	126	110	0.661	171							41	1	73
			88	1	136	82	1	130	102	0.584	73							50	0.955	41
			89	0.7	45	82	0.84	61	116	0.755	194							49	1	74
			91	1	105	74	0.79	69	92	0.724	112							51	0.986	68
			89	1	104	80	1	127	89	0.605	71							49	0.993	71
			98	1	90	88	0.92	99	98	0.605	132							49	1	45
			93	1	158	86	0.92	137	94	0.735	151							55	0.986	70
			52	0.9	52	65	1	76	117	0.597	163							53	0.998	35
			56	1	75	59	1	47	111	0.724	171							42	0.921	76
			61	1	69	61	0.89	66	88	0.624	144							40	1	68
			60	0.68	27	65	1	79	101	0.701	127							38	1	58
			43	0.88	59	46	1	46	82	0.505	43							39	0.889	34
			41	0.79	23	55	0.98	51	98	0.727	99							37	0.865	39
			54	1	108	51	1	45	94	0.629	143							36	1	54
			50	1	70	51	1	51	97	0.717	126							47	0.996	52
			57	1	69	55	1	52	105	0.763	88							36	0.759	30
			57	0.98	83	49	1	50	100	0.874	132							41	1	76
			81	1	57	50	0.95	67	90	0.715	140							33	0.99	46
			82	1	78	47	1	54	68	0.896	81							33	0.898	28
			91	1	111	74	1	93	97	0.631	171							36	0.887	45
			91	1	146	102	1	139	96	0.738	92							27	1	44
			78	0.9	68	112	0.98	84	101	0.778	203							33	1	27
			78	0.8	80	123	1	119	105	0.62	126							37	0.969	74
			76	1	74	115	0.94	128	106	0.874	150							39	1	44
			75	1	57	116	0.64	18	105	0.746	100							35	1	23
			91	0.89	100	128	0.98	88	101	0.602	123							42	1	39
			91	0.68	75	104	1	156	101	0.692	101							40	1	63
			82	1	78	104	0.9	98	98	0.736	202							48	0.896	70
			75	0.99	72	115	1	130	93	0.755	140							40	1	61
			78	0.96	86	121	0.67	74	104	0.712	116							45	0.958	47
			77	0.97	76	114	1	134	87	0.737	108							40	0.95	47
			65	1	39	101	1	122	81	0.733	138							49	0.944	46
			69	0.76	42	103	1	110	87	0.735	111							46	1	82
			70	0.81	36	104	1	111	89	0.829	100							45	1	65
			69	1	94	101	0.85	87	106	0.667	59							45	0.637	36
			70	0.75	18	99	0.85	110	117	0.882	158							56	0.937	63
			66	1	84	98	1	134	123	0.837	164							51	0.821	36
			70	1	106	73	0.97	93	102	0.641	144							57	0.963	95
			75	1	98	72	1	65	112	0.841	203							51	0.896	60
			71	0.9	63	72	0.65	17	96	0.765	131							55	1	66
			69	0.83	66	87	1	80	98	0.707	100							52	1	87
			70	1	125	81	1	113	104	0.709	129							51	0.999	31
			67	0.8	56	89	0.82	111	106	0.721	120							53	0.973	74
			91	1	100	90	0.67	56	98	0.77	142							52	0.828	41
			92	0.72	36	90	0.96	61	100	0.667	155							46	0.992	64
			70	1	54	85	0.96	90	104	0.598	106							44	1	48
			76	1	86	83	0.66	54	111	0.71	113							40	0.839	23
			82	0.96	54	87	0.94	69	106	0.716	123							46	1	39
			80	1	88	88	0.98	108	117	0.659	184							55	0.944	113
			73	0.96	55	113	0.9	160	107	0.498	153							37	1	49
			71	1	86	104	0.92	61	119	0.732	108							43	0.909	60
			56	0.92	60	113	1	103	100	0.64	102							46	0.632	13
			58	0.81	31	98	1	125	101	0.786	215							46	0.974	63
			98	0.87	116	96	1	121	83	0.722	161							47	0.921	42
			85	0.81	51	97	1	107	98	0.571	123							43	1	91
			93	0.95	108	113	1	144	97	0.755	144							49	0.95	48
			84	1	104	108	1	118	103	0.814	161							40	0.966	56
			89	1	96	122	0.88	124	93	0.788	108							47	1	58
			90	0.95	95	119	0.87	136	97	0.696	132							44	0.999	57
			75	0.97	84	130	0.82	40	94	0.5	80							45	0.908	51
			70	0.93	81	124	1	82	84	0.697	127							40	0.988	49
			84	0.76	51	126	1	172	81	0.596	69							45	1	66
			81	1	95	114	1	124	86	0.738	99							48	0.869	36
			106	1	132	116	1	112	90	0.705	138							46	0.952	57
			100	1	121	96	0.66	10	79	0.658	120							44	0.865	61
			104	1	134	75	0.85	61	87	0.709	114							45	0.975	70
			102	0.98	87	64	0.91	73	80	0.876	154							42	1	35
			101	0.7	23	51	0.88	65	105	0.829	158							58	1	53
			99	1	121	47	1	70	95	0.937	169							48	0.896	60
			91	0.98	86	50	0.55	17	99	0.711	150							39	1	64
			90	0.98	68	74	1	125	99	0.635	112							43	0.985	50
			92	1	118	69	1	134	95	0.561	62							41	0.996	42
			91	1	105	103	1	180	100	0.606	126							40	0.823	17
			67	0.95	67	99	0.76	101	98	0.755	85							42	1	53
			72	1	91	100	0.95	69	111	0.802	162							41	0.703	8
			110	0.76	80	96	0.83	74	111	0.653	100							50	0.926	43
			116	1	154	92	1	122	109	0.736	165							29	1	21
			119	0.92	127	89	0.95	71	104	0.641	112							48	1	90
			117	1	154	89	0.83	58	109	0.491	69							50	0.982	86
			128	1	134	85	1	100	114	0.819	113							35	0.805	17
			129	0.98	145	76	1	117	96	0.698	161							52	0.996	72
			123	0.95	126	77	0.76	41	116	0.618	123							33	1	20
			131	0.77	86	77	1	134	87	0.857	144							57	0.998	71
			122	1	196	75	0.96	114	103	0.801	91							33	0.92	36
			120	0.81	133	74	1	33	105	0.818	173							55	1	77
			111	1	118	75	1	81	115	0.694	162							31	0.876	32
			107	0.72	73	96	1	117	113	0.616	132							53	1	59
			69	1	73	109	1	85	113	0.744	119							35	0.911	58
			72	1	93	108	1	116	111	0.748	140							54	1	73
			50	1	67	106	0.72	75	102	0.705	180							44	0.943	64
			50	1	59	106	1	124	112	0.661	224							54	1	88
			45	1	38	110	0.86	82	104	0.469	105							45	0.708	15
			49	1	55	115	1	128	85	0.882	195							57	0.839	40
			44	0.79	30	107	0.88	113	124	0.701	162							49	1	48
			50	0.88	45	90	1	110	98	0.634	98							50	0.985	25
			39	0.92	61	108	1	120	110	0.892	146							42	0.916	59
			43	0.85	44	104	1	127	108	0.677	153							42	0.938	54
			39	1	37	118	1	141	114	0.673	217							45	0.971	33
			47	0.98	46	128	0.6	58	109	0.526	126							43	0.982	68
			51	1	54	108	0.97	132	109	0.854	215							41	0.951	39
			57	1	56	101	0.99	130	106	0.768	150							51	1	85
			54	0.97	36	106	1	93	112	0.612	143							49	0.912	53
			52	1	72	91	0.65	33	107	0.712	123							52	1	103
			70	0.91	83	88	0.98	128	104	0.688	149							45	0.994	33
			66	0.92	71	75	0.98	65	107	0.719	145							46	0.821	17
			56	1	106	66	1	96	101	0.653	118							36	1	49
			56	1	78	78	0.85	90	82	0.695	96							46	0.935	36
			67	1	70	72	0.93	96	103	0.619	158							34	0.981	52
			70	0.95	58	69	0.96	80	84	0.64	55							46	0.856	77
			83	1	129	80	0.65	39	101	0.706	154							35	0.928	46
			88	1	96	85	1	92	100	0.665	126							53	0.958	30
			103	1	98	101	1	123	89	0.713	131							31	1	60
			101	0.84	88	104	0.94	104	90	0.735	111							50	0.917	59
			94	0.96	105	93	0.93	124	90	0.571	122							37	1	57
			88	1	132	105	0.95	136	101	0.721	169							49	0.954	59
			79	0.99	92	98	0.98	114	111	0.72	162							39	1	63
			86	1	106	78	0.75	26	115	0.681	141							50	1	91
			84	0.92	68	82	0.98	94	117	0.734	165							35	0.808	32
			80	1	79	87	1	109	100	0.748	152							50	0.9	44
			63	1	107	86	0.96	64	113	0.673	157							37	0.924	23
			69	0.85	57	71	0.85	103	96	0.753	122							49	1	84
			66	1	107	80	0.95	63	96	0.697	104							37	0.842	28
			88	1	104	85	0.82	65	102	0.773	179							48	1	56
			96	1	113	88	1	115	118	0.649	126							38	0.768	38
			104	1	121	87	1	123	120	0.762	198							46	1	68
			97	0.94	98	89	1	86	104	0.812	151							42	0.985	41
			115	1	134	120	0.96	57	105	0.724	116							51	1	86
			111	0.94	138	78	1	73	93	0.537	73							39	1	29
			73	1	104	94	1	114	96	0.878	237							52	1	54
			86	0.97	71	99	1	125	101	0.663	104							40	0.967	39
			65	1	111	106	0.94	120	100	0.645	141							54	0.956	84
			68	0.88	84	119	0.99	112	82	0.784	94							46	1	55
			87	0.98	104	121	1	183	85	0.792	126							47	0.807	50
			93	0.96	97	139	0.95	183	95	0.647	117							54	1	59
			97	1	173	134	1	180	86	0.772	136							54	1	79
			104	0.73	67	101	0.77	83	113	0.714	91							54	0.982	58
			91	0.77	37	98	1	116	110	0.71	146							51	0.869	49
			89	1	137	97	1	90	94	0.656	132							56	0.985	97
			102	1	109	89	0.87	84	91	0.756	156							36	0.944	37
			101	1	132	78	0.98	59	84	0.554	111							52	0.804	63
			93	1	117	79	0.98	43	85	0.831	106							34	0.813	14
			92	1	94	76	0.94	54	103	0.536	48							48	1	87
			88	0.91	90	59	1	101	99	0.696	243							35	1	35
			86	0.91	99	65	1	86	100	0.698	123							53	0.928	88
			75	1	81	62	0.92	66	95	0.7	126							37	1	52
			74	1	79	64	1	88	116	0.778	106							50	0.895	62
			76	1	87	73	0.83	61	87	0.836	129							47	0.94	71
			76	0.98	81	75	0.92	95	98	0.71	135							37	0.99	64
			77	1	102	83	0.77	68	108	0.731	152							42	0.809	10
			75	1	94	78	0.91	117	111	0.674	135							47	0.906	49
			78	1	93	107	0.83	87	131	0.795	183							49	1	73
			75	1	91	105	1	85	107	0.615	129							42	1	40
			85	1	113	115	1	96	113	0.775	171							45	0.716	42
			87	1	95	91	1	80	89	0.824	69							38	0.999	54
			68	0.99	79	112	0.94	101	95	0.759	137							46	0.715	45
			67	0.91	59	118	1	126	122	0.759	206							39	0.986	30
			69	0.98	77	111	0.61	15	98	0.751	155							36	0.962	22
			66	1	82	84	1	143	117	0.681	128							35	1	10
			83	1	126	84	1	87	88	0.808	117							32	0.992	49
			76	0.95	76	74	1	96	118	0.656	193							41	0.986	86
			91	0.88	76	63	1	56	87	0.742	114							31	0.999	28
			96	1	92	63	1	85	106	0.778	137							44	1	55
			78	1	137	65	1	76	107	0.908	208							33	0.986	31
			75	0.88	90	73	1	44	108	0.664	125							44	1	55
			98	0.85	93	72	0.88	47	105	0.772	220							34	0.936	57
			94	0.76	93	87	1	86	110	0.677	136							47	1	68
			93	1	131	93	1	108	115	0.758	100							34	0.722	11
			96	1	118	119	0.92	156	99	0.778	157							46	0.995	67
			80	1	103	117	1	185	88	0.661	78							33	0.986	13
			78	0.91	60	166	1	257	100	0.704	110							42	0.967	45
			74	1	101	113	0.87	92	125	0.633	173							38	1	84
			74	0.92	81	94	1	97	98	0.714	152							43	0.916	4
			79	1	105	105	0.91	106	120	0.6	171							38	0.905	39
			77	0.75	67	80	0.86	87	111	0.563	104							41	0.984	59
			83	0.83	66	79	0.95	83	132	0.66	267							37	1	54
			83	1	59	80	1	96	119	0.462	72							40	0.998	63
			82	1	93	69	0.95	51	107	0.765	164							38	1	30
			86	0.97	104	94	0.93	94	116	0.651	115							45	0.94	16
			100	1	125	91	1	129	104	0.692	116							43	0.877	63
			102	0.98	113	91	0.98	92	94	0.59	17							48	0.83	32
			99	0.94	128	95	0.82	53	98	0.59	105							46	0.873	59
			65	1	105	88	0.94	107	96	0.784	111							45	1	89
			69	1	117	61	0.86	67	88	0.732	98							44	1	8
			60	1	57	54	1	64	69	0.773	107							39	1	63
			61	1	38	42	1	27	80	0.694	54							44	0.897	39
			57	1	67	42	0.86	38	76	0.798	110							51	0.976	84
			61	1	65	88	0.31	14	101	0.641	123							51	0.984	82
			58	0.85	48	97	1	135	74	0.656	94							41	0.818	53
			60	0.99	59	106	1	134	98	0.753	138							48	1	69
			57	1	59	131	0.9	154	91	0.649	93							43	0.908	41
			60	1	103	124	0.96	193	100	0.835	128							51	0.864	53
			97	0.98	81	133	0.94	165	118	0.664	149							44	0.995	44
			101	0.92	96	111	0.84	115	98	0.732	88							47	0.857	24
			111	0.75	102	85	1	103	94	0.699	99							42	1	65
			102	0.77	72	78	1	65	124	0.765	227							48	1	60
			50	1	53	77	1	80	102	0.762	115							41	0.971	32
			50	0.84	49	79	1	105	106	0.565	172							49	1	38
			100	0.97	117	84	1	89	98	0.795	142							42	1	41
			100	1	125	71	0.88	27	104	0.629	101							53	1	51
			67	0.99	80	66	1	86	107	0.57	105							38	0.991	51
			63	1	94	68	0.7	62	100	0.605	143							55	1	83
			117	1	146	72	0.98	90	91	0.692	140							43	0.92	33
			118	1	111	82	0.83	79	88	0.669	114							43	0.94	38
			108	1	125	90	1	98	109	0.621	124							46	1	46
			111	1	129	95	1	121	95	0.718	122							45	0.98	72
			106	1	104	93	0.92	80	99	0.674	146							54	1	48
			103	1	147	97	1	110	88	0.807	95							46	1	87
			64	0.89	27	87	0.81	91	92	0.85	146							45	0.946	59
			70	0.96	105	94	0.77	84	80	0.649	49							44	0.823	29
			63	1	88	98	0.51	19	97	0.65	88							48	1	95
			72	0.9	80	80	0.8	79	96	0.736	84							46	1	36
			85	1	107	83	0.9	125	110	0.816	126							42	1	38
			88	0.81	70	82	0.98	72	88	0.759	116							40	1	68
			53	1	57	101	0.94	124	104	0.726	167							42	0.957	41
			53	1	86	85	1	99	122	0.758	200							42	0.978	36
			84	1	68	95	0.92	63	99	0.658	128							41	1	53
			93	0.94	67	90	1	122	90	0.789	214							43	0.956	65
			64	1	52	99	1	144	85	0.795	105							40	0.851	40
			65	0.99	70	94	0.93	92	88	0.7	94							43	1	75
			77	0.87	68	85	0.93	71	90	0.729	124							43	0.966	45
			78	1	122	67	0.87	37	83	0.683	85							44	0.937	53
			71	1	88	69	0.94	63	95	0.768	163							36	1	16
			73	0.93	51	75	1	63	87	0.628	125							37	1	47
			80	1	73	70	0.88	59	109	0.714	195							38	1	55
			87	0.98	90	75	1	123	107	0.566	49							44	0.984	27
			85	0.91	89	68	0.9	72	115	0.634	131							38	0.984	49
			84	1	111	58	0.76	24	114	0.706	140							43	1	72
			92	0.92	80	60	0.76	51	116	0.623	153							40	0.946	18
			87	1	145	59	0.8	43	108	0.697	141							43	0.962	45
			71	1	127	62	0.98	56	104	0.71	182							41	1	21
			67	0.72	11	59	0.93	64	95	0.677	83							52	1	108
			91	0.99	107	64	1	79	98	0.776	135							45	1	52
			83	1	109	57	1	64	103	0.737	156							54	0.976	52
			69	1	80	72	0.99	74	101	0.6	119							43	0.92	32
			70	1	65	76	0.95	69	107	0.708	124							53	1	56
			94	0.95	110	77	1	58	85	0.528	83							37	1	56
			90	1	117	75	0.93	84	110	0.79	131							51	0.985	66
			105	0.89	77	86	1	104	120	0.744	168							39	1	10
			102	1	148	85	0.99	82	122	0.682	155							52	0.98	79
			118	1	124	86	0.96	58	104	0.522	131							41	0.854	17
			121	0.98	139	86	1	103	98	0.758	134							50	0.872	40
			108	1	139	82	1	98	101	0.699	142							34	1	65
			111	0.88	73	83	1	141	115	0.693	157							50	0.906	42
			128	1	136	99	1	145	104	0.676	138							34	0.99	41
			127	0.9	108	102	0.8	83	115	0.672	142							48	0.999	32
			124	0.87	107	98	1	86	113	0.792	180							37	0.926	49
			123	1	159	91	1	103	99	0.7	98							54	1	76
			107	0.98	114	82	1	87	93	0.712	96							50	0.985	16
			106	1	94	82	1	103	87	0.829	150							56	0.969	89
			108	0.63	69	72	1	47	81	0.649	112							59	1	88
			103	0.81	97	104	0.88	96	79	0.735	94							61	1	82
			98	1	109	103	0.94	89	94	0.663	111							39	0.879	30
			94	1	140	129	0.93	126	109	0.791	167							40	1	53
			102	0.8	73	127	0.92	106	100	0.637	149							44	1	60
			100	1	133	116	1	139	115	0.761	181							43	0.942	55
			107	0.74	73	108	0.95	131	94	0.697	132							34	0.961	35
			108	1	178	123	0.96	163	117	0.8	224							47	0.843	17
			98	1	118	114	0.97	114	101	0.704	143							55	0.838	37
			103	0.75	28	91	0.8	94	111	0.641	179							45	0.781	44
			91	0.78	70	92	0.98	144	102	0.739	132							53	1	73
			92	1	134	89	0.91	83	94	0.903	161							44	0.781	28
			80	1	82	93	0.86	93	101	0.661	101							48	0.884	52
			81	0.94	87	91	0.96	104	91	0.762	176							62	0.896	42
			76	1	126	94	1	121	103	0.747	156							45	1	45
			79	0.82	65	79	1	92	88	0.657	110							53	0.971	82
			83	0.89	78	79	0.98	119	85	0.567	126							48	1	59
			77	1	86	90	0.63	45	113	0.849	190							50	0.893	48
			93	1	79	88	0.95	114	105	0.742	133							52	0.878	82
			89	1	113	76	1	105	110	0.7	152							46	0.987	49
			100	1	104	79	1	101	87	0.705	120							61	0.85	116
			92	1	143	83	1	86	89	0.732	122							47	1	26
			99	0.94	72	72	1	65	91	0.778	155							45	0.639	23
			93	0.93	111	61	0.88	46	95	0.721	34							44	1	60
			106	0.83	111	61	1	67	108	0.741	156							49	0.986	52
			97	0.76	96	63	1	79	110	0.822	124							53	1	51
			106	1	140	78	1	77	103	0.619	81							58	0.994	58
			102	0.92	125	97	1	115	108	0.712	131							50	0.997	45
			87	0.97	107	93	1	164										41	1	43
			86	0.92	102	99	1	111										53	0.963	59
			85	1	109	107	0.81	108										47	0.993	51
			86	1	104	104	1	144										57	1	76
			67	0.9	65	106	0.96	146										37	1	54
			70	0.86	56	113	0.96	124										51	0.944	25
			69	0.92	36	126	1	166										39	1	55
			68	0.79	47	125	0.84	118										49	0.907	55
			96	0.94	80	103	0.96	120										46	1	58
			92	1	131	95	1	97										51	0.858	72
			95	0.91	77	78	0.92	109										37	1	41
			94	1	107	87	1	94										41	0.965	77
			102	1	109	92	1	158										34	1	49
			100	0.94	100	84	0.89	70										43	1	52
			95	1	102	98	1	125										40	0.76	9
			87	0.94	93	94	1	120										50	0.882	23
			132	0.95	138	118	0.94	144										41	0.996	33
			134	1	151	120	1	183										48	0.867	70
			101	1	158	122	1	155										40	0.883	47
			102	1	121	131	0.84	143										46	0.986	53
			66	0.91	59	135	1	166										39	0.758	38
			61	1	83	92	0.81	75										45	0.81	36
			65	1	51	93	0.98	79										41	1	51
			63	1	107	91	1	92										50	0.835	4
			79	0.91	93	78	1	131										42	1	44
			82	0.87	85	76	0.89	88										48	0.998	102
			78	1	131	89	1	93										45	1	55
			81	0.89	69	87	1	76										48	0.87	37
			82	1	84	90	0.97	116										46	0.927	44
			80	1	119	94	1	147										44	0.837	56
			114	1	138	73	0.94	104										47	0.749	26
			113	1	84	70	0.99	89										50	1	89
			102	0.76	70	67	1	78										47	0.888	66
			98	0.88	136	66	0.95	57										47	0.902	53
			86	1	108	71	0.8	28										48	0.912	44
			80	0.9	67	63	1	47										43	0.809	60
			60	0.93	83	44	0.8	31										50	1	67
			62	0.95	53	45	0.94	27										45	0.977	52
			48	0.82	40	50	0.86	25										50	1	106
			49	1	50	93	0.68	37										41	0.795	40
			76	1	95	90	1	108										42	0.832	38
			72	1	78	89	0.85	113										39	1	60
			74	1	92	78	0.96	88										43	1	31
			71	1	88	78	0.88	72										49	0.878	76
			72	1	78	76	0.97	64										46	1	94
			68	0.97	75	83	1	79										57	0.884	88
			65	1	95	82	0.96	87										44	1	63
			65	1	46	91	1	133										54	1	53
			103	0.97	123	76	0.97	50										40	0.854	11
			101	1	113	91	0.92	84										60	0.985	79
			93	0.77	78	126	0.73	54										47	0.939	37
			91	0.75	101	113	1	171										51	0.993	60
			106	0.98	99	124	0.9	123										46	0.991	41
			103	0.95	71	127	1	184										48	0.996	57
			99	1	102	110	1	124										48	0.929	80
			97	1	88	130	0.94	177										45	1	59
			91	1	84	133	0.93	127										51	0.992	54
			88	1	110	112	0.8	108										49	1	64
			95	1	100	112	0.91	104										50	0.868	42
			97	0.95	90	103	0.58	27										45	0.959	55
			73	1	105	108	0.96	144										51	1	48
			73	0.88	61	104	0.99	130										40	0.851	25
			96	0.94	83	105	0.89	125										41	1	56
			91	1	114	101	0.89	125										39	0.861	58
			92	0.86	100	93	0.98	94										46	1	70
			90	1	98	82	0.98	64										43	1	68
			95	0.88	83	70	0.89	64										56	0.837	27
			93	0.89	104	68	0.93	65										39	1	86
			90	1	102	79	0.88	47										57	0.992	19
			87	1	120	80	0.97	96										43	0.964	51
			68	0.97	110	88	1	133										54	0.878	44
			70	0.7	40	94	1	122										46	1	55
			98	0.74	52	90	1	114										52	0.965	59
			94	0.71	78	87	0.78	97										43	1	68
			99	0.97	80	110	0.85	134										59	1	83
			94	0.9	96	95	1	119										47	0.977	53
			98	1	103	89	0.92	106										52	0.938	73
			95	1	85	83	0.92	66										53	0.635	15
			71	0.97	92	86	0.93	83										54	0.743	45
			73	1	85	81	0.94	73										47	1	45
			77	1	75	82	0.95	76										56	0.871	69
			79	0.86	78	91	0.75	102										48	1	61
			89	1	121	93	0.67	82										58	0.815	48
			82	0.98	90	87	0.91	106										47	0.922	59
			113	0.93	173	74	1	66										59	0.911	101
			110	0.64	66	105	1	125										45	0.997	90
			70	0.96	93	119	1	156										53	1	84
			69	0.94	68	91	0.93	74										44	0.986	31
			78	1	119	77	0.94	81										52	0.966	88
			70	0.68	44	81	0.77	103										45	1	58
			98	1	110	94	0.95	103										53	1	61
			89	0.97	97	84	0.9	31										49	0.99	88
			90	0.77	61	75	1	96										45	0.84	20
			85	1	109	38	0.94	49										45	0.991	29
			97	0.87	69	41	0.85	43										48	0.823	25
			100	0.75	72	45	0.94	45										47	1	54
			98	0.93	66	44	0.78	36										46	0.937	52
			100	0.94	112	73	0.98	68										48	1	43
			91	1	89	129	1	134										48	0.993	53
			88	1	87	133	0.95	134										44	0.934	40
			95	0.83	51	117	1	158										37	0.989	49
			93	0.88	99	127	1	161										38	0.957	60
			115	1	134	135	0.96	180										41	1	67
			119	0.99	161	98	1	129										38	1	62
			104	1	92	83	1	77										40	0.712	29
			109	1	136	82	1	105										32	0.873	29
			95	1	94	85	1	110										40	0.97	29
			99	1	143	82	0.9	75										37	0.889	35
			95	1	96	83	0.86	106										38	0.99	45
			96	1	122	61	1	80										46	1	65
			95	0.8	67	61	1	57										38	1	100
			95	0.98	108	49	1	60										43	0.872	34
			75	0.98	93	49	1	45										35	1	59
			79	0.82	39	83	1	103										49	1	65
			88	1	93	80	0.95	95										48	0.904	43
			86	0.86	65	83	1	138										46	0.932	42
			51	0.92	42	75	1	86										46	1	76
			49	0.7	41	80	1	141										46	0.429	15
			89	1	97	81	1	135										38	1	39
			92	1	124	79	0.98	92										45	0.995	32
			120	1	99	95	0.88	91										45	0.743	55
			119	1	157	102	1	134										49	1	71
			70	1	92	104	1	162										55	0.732	27
			69	1	123	88	1	88										53	0.957	72
			66	0.92	102	81	0.89	76										59	0.926	48
			66	0.96	96	82	0.84	59										39	1	42
			95	1	123	92	1	126										46	0.874	41
			92	0.98	112	74	0.98	72										41	0.773	39
			102	0.97	109	88	0.98	91										45	0.99	51
			101	0.95	111	100	0.94	115										36	1	38
			74	1	78	96	1	113										48	0.986	87
			73	0.97	54	81	0.88	100										38	1	31
			73	1	86	89	0.86	62										52	0.924	86
			70	0.94	85	87	1	169										46	1	39
			64	1	57	75	0.93	66										50	0.692	25
			65	1	79	76	0.89	65										43	0.867	51
			69	0.96	59	54	0.91	61										51	0.809	28
			71	0.8	33	55	0.98	46										42	1	26
			72	1	65	63	1	74										44	0.808	60
			68	0.73	42	61	0.94	71										38	0.799	5
			66	1	98	59	0.91	30										39	0.985	44
			58	1	65	56	1	86										44	0.958	58
			72	1	85	59	1	72										43	0.907	37
			67	0.91	73	73	1	113										37	0.786	30
			133	0.68	53	71	0.59	33										45	0.971	67
			131	0.8	142	60	1	61										29	1	49
			134	0.9	117	57	0.79	47										50	0.969	49
			140	1	181	64	1	61										37	0.996	31
			144	0.88	134	50	0.95	38										50	0.985	68
			141	0.98	138	60	0.99	53										35	0.985	46
			150	0.84	98	63	0.97	75										50	1	40
			153	1	192	64	0.56	29										41	0.933	56
			152	0.94	183	72	1	88										52	1	71
			149	1	180	79	0.91	73										43	0.694	35
			155	0.97	134	82	1	71										50	0.995	55
			158	0.95	121	90	1	145										50	0.869	28
			93	1	79	91	1	83										53	0.893	67
			91	1	81	101	0.97	89										45	0.839	65
			95	1	133	88	1	62										43	1	21
			96	1	128	82	1	68										43	0.902	47
			106	0.98	124	86	0.75	60										48	0.862	89
			117	1	131	106	0.8	97										48	0.98	58
			110	0.69	81	113	0.9	117										46	1	42
			117	0.89	115	114	1	199										51	0.919	91
			104	1	140	110	0.95	158										47	0.864	49
			115	0.89	73	99	0.87	70										54	0.985	70
			119	1	173	98	0.95	81										46	0.919	49
			121	0.94	135	101	1	103										49	0.959	59
			118	1	124	80	0.91	76										39	1	46
			121	0.92	95	62	1	69										39	1	80
			133	0.91	152	62	0.86	51										36	0.652	42
			129	1	192	69	1	73										41	1	30
			151	0.92	166	71	1	77										34	0.886	41
			155	0.96	172	63	0.83	28										36	0.986	36
			139	0.89	142	70	0.82	62										34	0.95	32
			146	1	183	66	1	67										37	1	32
			122	1	130	58	0.8	30										34	1	47
			120	1	175	61	0.79	54										41	1	40
			99	0.89	75	62	0.74	53										56	0.961	95
			93	0.98	113	66	1	54										47	1	73
			118	0.91	50	63	0.81	52										69	0.917	118
			116	1	120	63	0.89	43										46	0.985	48
			92	1	103	61	1	57										65	0.836	43
			93	0.93	98	54	1	53										43	1	41
			98	0.95	147	53	0.7	18										63	0.966	85
			94	0.86	114	48	0.98	77										33	0.953	58
			95	1	113	69	1	71										61	1	83
			86	0.86	93	64	1	71										47	0.779	25
			80	0.77	50	84	0.95	63										67	0.866	95
			83	0.98	88	87	0.98	83										48	0.988	45
			75	0.99	94	88	1	122										67	1	75
			83	0.92	76	127	0.98	138										47	0.961	47
			78	0.75	24	129	1	152										68	0.914	51
			74	1	94	128	1	197										48	1	96
			94	0.9	109	137	1	181										63	1	70
			84	0.84	83	128	1	197										46	0.984	63
			89	0.91	94	120	1	165										63	1	52
			89	0.87	76	98	1	92										34	0.998	56
			65	1	77	79	0.81	60										43	0.917	47
			69	1	75	84	1	90										39	1	34
			120	1	151	83	1	135										47	1	113
			122	1	169	88	1	145										35	0.847	49
			111	1	133	92	0.9	16										47	0.974	51
			110	1	135	96	0.76	90										34	0.984	32
			99	1	127	79	1	99										49	0.927	26
			94	0.98	100	74	0.98	80										36	0.986	55
			114	0.96	123	59	1	72										41	1	45
			115	1	159	54	1	56										39	0.956	44
			70	0.87	65	53	0.85	29										41	0.892	30
			70	1	68	75	1	88										42	0.997	45
			84	1	75	79	1	101										38	1	56
			77	0.87	67	84	1	91										50	0.923	73
			80	0.96	86	84	0.99	120										42	1	37
			82	1	103	88	0.95	107										51	1	59
			88	0.92	76	71	1	77										45	1	56
			86	1	119	81	0.99	117										55	0.911	83
			96	0.96	87	76	1	114										39	1	55
			98	1	123	84	1	88										56	0.962	83
			85	1	110	104	0.94	121										38	0.93	64
			85	1	122	110	1	148										48	1	67
			68	0.98	97	94	1	123										36	0.816	30
			65	0.96	75	88	0.97	72										49	0.868	21
			71	0.7	68	87	1	119										32	0.921	33
			70	0.96	85	65	0.78	69										48	0.966	45
			128	0.89	128	73	0.87	83										35	0.721	37
			129	1	153	84	1	99										38	1	65
			145	1	32	82	0.95	81										37	0.952	53
			149	1	166	77	1	122										43	0.922	53
			117	1	138	86	1	103										35	1	36
			110	1	144	68	1	65										43	0.934	47
			107	0.93	98	73	1	69										37	1	47
			108	1	140	75	0.91	90										44	1	33
			112	1	94	71	0.68	42										34	1	44
			112	1	93	74	0.93	60										45	0.934	48
			94	1	128	48	1	60										42	1	57
			93	1	122	41	1	21										45	0.959	58
			111	1	118	43	0.89	46										42	0.943	39
			104	0.99	116	54	0.78	46										44	1	75
			114	1	159	50	0.97	46										42	0.803	8
			110	1	162	52	1	38										46	0.984	49
			124	1	157	47	0.71	46										43	0.948	53
			118	0.89	119	49	1	36										39	1	57
			105	1	138	41	1	66										43	0.911	70
			108	1	151	41	0.98	45										38	0.78	30
			113	1	126	43	1	59										46	0.664	24
			121	1	162	43	1	61										47	0.892	53
			114	0.92	150	43	1	61										36	0.978	36
			117	0.86	103	43	1	57										43	1	34
			133	1	176	43	1	67										34	0.996	26
			138	0.97	114	41	0.97	51										53	0.873	45
			117	1	121	41	0.83	21										33	0.992	54
			117	0.59	10	42	1	55										51	0.867	49
			116	0.78	26	40	1	71										33	1	52
			112	1	159	49	1	84										49	0.961	58
			132	0.99	182	42	0.94	28										41	0.999	50
			129	0.96	166	56	1	65										49	0.76	61
			124	1	151	66	0.98	75										47	1	47
			114	0.88	123	68	0.93	73										47	0.977	38
			82	1	123	71	0.96	70										56	0.831	68
			83	0.9	75	87	0.91	121										48	1	37
			121	1	157	91	0.91	113										55	0.807	15
			119	1	182	90	1	118										49	1	30
			117	0.98	110	89	0.97	125										55	0.985	39
			111	1	150	86	1	113										47	1	85
			129	0.98	125	79	0.94	80										49	1	68
			120	0.94	118	82	0.82	68										51	0.985	66
			128	1	140	68	1	54										55	0.926	65
			120	0.92	97	75	0.89	70										41	1	76
			107	1	106	75	0.92	93										45	1	69
			104	1	143	74	0.93	70										48	0.988	52
			82	0.72	33	75	0.89	76										35	0.943	40
			86	0.88	108	69	1	90										43	0.853	64
			102	0.82	59	72	0.87	57										38	0.709	27
			97	1	127	76	0.72	64										46	0.987	48
			97	0.98	85	72	1	71										37	0.996	47
			93	1	134	60	0.6	31										53	0.994	61
			90	0.87	78	57	1	77										49	1	72
			86	0.94	80	64	1	58										55	0.934	51
			69	0.99	86	74	1	57										42	0.983	37
			77	0.9	59	66	0.96	38										51	0.876	55
			97	0.84	66	61	0.96	61										43	0.897	27
			95	0.88	83	40	1	40										52	1	70
			100	0.91	92	40	1	39										42	1	86
			96	0.69	65	39	0.97	20										51	0.995	90
			88	1	145	41	0.86	46										40	0.985	44
			80	1	99	42	1	60										49	1	74
			92	1	112	63	1	60										43	1	56
			81	0.85	65	62	1	91										47	0.994	32
			73	0.68	44	67	1	103										51	1	104
			76	1	115	80	1	107										38	0.928	14
			60	0.96	54	76	0.93	80										51	1	93
			59	1	76	74	1	93										47	1	60
			108	0.97	118	75	1	121										54	0.772	56
			103	0.82	77	95	1	129										59	0.997	83
			102	1	147	101	1	84										41	1	62
			91	1	131	101	0.85	90										41	0.731	11
			114	1	200	104	1	120										49	0.988	74
			114	0.92	100	107	1	122										44	0.919	25
			82	0.95	68	100	1	160										45	0.935	70
			106	0.83	98	85	1	108										47	0.987	77
			108	1	139	67	0.96	114										49	1	31
			101	1	114	70	0.83	74										44	1	41
			107	0.96	119	66	1	78										45	1	87
			114	1	110	59	1	79										44	0.943	54
			113	0.94	133	56	0.76	42										42	1	57
			98	0.92	133	66	0.58	55										37	0.807	30
			99	1	120	69	0.98	85										35	0.996	35
			88	1	136	67	0.9	52										38	0.966	39
			88	0.65	32	64	0.89	48										33	0.928	56
			97	0.89	118	57	0.92	58										47	0.952	46
			103	0.82	79	55	0.87	74										45	0.959	48
			125	0.98	131	55	0.93	47										53	0.946	81
			121	1	149	58	1	50										53	0.884	69
			117	1	162	64	1	114										55	1	125
			103	0.85	68	71	1	87										55	1	14
			133	0.98	149	68	0.78	68										49	1	45
			129	1	145	67	1	109										48	0.868	39
			132	0.96	119	85	1	71										55	0.929	55
			130	1	185	92	1	135										54	0.955	76
			123	1	126	94	1	149										54	1	87
			115	0.95	133	102	1	135										44	1	50
			112	0.8	95	110	1	101										51	1	100
			112	1	110	105	0.78	89										42	0.907	55
			115	1	176	102	0.92	116										39	0.922	27
			112	1	127	98	0.95	122										38	0.969	71
			106	1	132	114	1	164										39	1	30
			108	1	131	104	1	129										45	0.915	66
			103	0.98	139	82	1	74										38	0.993	20
			114	0.83	84	63	0.93	51										47	0.786	30
			108	1	130	59	1	66										40	0.983	67
			136	1	125	66	0.9	75										46	0.783	44
			132	1	128	97	0.91	135										37	0.942	20
			122	0.98	116	90	1	126										55	1	75
			121	0.8	95	79	0.88	82										36	0.757	11
			108	0.85	84	92	0.98	65										57	0.973	61
			114	0.96	124	92	1	126										38	0.828	15
			96	0.95	67	81	1	99										56	1	95
			99	0.98	120	72	1	57										35	0.998	37
			139	1	160	65	1	81										50	1	74
			147	0.92	135	71	0.97	72										36	1	13
			143	1	159	64	1	80										50	0.911	65
			147	1	173	64	1	60										27	0.985	14
			108	1	137	70	1	97										44	0.981	65
			111	1	120	63	1	79										33	0.761	25
			107	0.98	152	69	0.62	14										44	0.953	31
			112	0.86	98	70	1	84										32	0.913	19
			145	0.95	179	79	0.98	93										44	0.999	72
			136	1	161	79	1	84										36	0.781	10
			122	1	95	84	1	93										44	0.895	61
			126	0.78	102	77	0.93	75										43	0.946	23
			101	1	127	71	0.82	44										52	0.988	57
			99	0.9	102	88	1	74										42	1	64
			102	1	131	97	1	133										57	0.922	72
			104	0.86	58	100	0.83	89										41	0.923	50
			137	1	147	96	1	104										53	0.999	58
			144	1	144	97	0.95	100										42	1	73
			136	0.97	122	96	1	124										56	0.881	69
			137	0.77	59	97	0.81	84										42	0.848	49
			84	1	97	105	0.69	79										54	0.894	64
			85	0.77	78	103	1	150										42	0.834	71
			92	1	78	103	0.94	91										52	1	48
			92	0.75	65	103	0.77	78										42	0.994	45
			99	1	117	95	1	162										54	0.956	97
			99	1	109	82	0.77	76										45	0.823	49
			103	0.88	91	86	1	103										45	0.855	16
			102	1	86	77	1	66										48	1	58
			107	0.98	131	82	0.7	49										34	0.999	57
			102	1	110	70	1	75										44	1	83
			119	0.94	138	69	0.9	75										33	0.929	29
			116	0.96	97	70	0.88	35										49	0.901	43
			88	1	85	39	1	42										39	1	57
			91	0.94	132	42	1	30										54	0.991	77
			98	0.92	85	70	1	90										47	0.928	54
			103	1	132	68	0.85	62										54	0.987	73
			105	1	145	71	0.82	60										46	1	61
			103	0.98	127	83	1	92										62	0.996	100
			117	0.99	102	82	1	83										56	1	73
			121	1	130	69	1	86										57	0.95	57
			114	1	137	50	1	62										61	1	71
			110	1	131	62	0.93	73										59	0.899	38
			55	1	45	57	1	79										57	1	49
			56	0.91	53	54	1	72										54	0.845	67
			104	1	109	59	1	57										54	0.806	73
			104	1	108	56	0.98	67										52	0.546	32
			103	0.94	90	55	1	71										58	0.477	12
			110	1	178	48	1	57										59	0.758	58
			71	1	69	68	0.94	45										59	0.921	62
			66	1	102	52	0.96	28										41	0.996	43
			75	1	97	50	1	89										44	0.948	35
			74	1	107	49	0.95	45										44	0.944	21
			134	0.98	122	47	1	56										55	0.86	37
			127	0.98	138	50	1	53										45	0.855	26
			129	0.97	115	58	0.8	47										48	0.939	44
			120	0.93	119	52	0.9	42										49	0.956	88
			113	0.98	117	66	0.95	62										54	0.953	46
			119	0.99	141	61	0.91	74										43	0.998	41
			125	0.68	50	70	0.78	27										53	0.819	95
			126	1	165	70	1	82										40	1	52
			137	0.83	117	77	1	76										53	0.842	44
			137	1	167	84	1	82										47	0.91	40
			113	1	128	78	1	73										52	1	121
			115	1	113	82	1	75										43	1	89
			101	1	154	78	0.86	78										36	0.934	41
			94	0.77	69	97	1	125										42	0.982	10
			100	0.9	83	94	1	136										57	1	80
			99	1	114	87	0.9	150										40	1	3
			99	1	110	80	1	108										51	1	78
			99	0.98	100	82	1	114										42	0.788	39
			104	0.92	77	74	0.94	46										42	0.997	59
			99	1	107	76	1	96										43	1	15
			93	0.91	91	64	0.8	42										43	0.827	42
			92	1	100	64	0.91	63										41	1	77
			97	1	127	69	0.87	57										49	0.882	38
			89	0.92	78	74	1	103										46	0.879	34
			97	0.94	128	76	1	101										47	0.957	103
			90	0.52	46	54	1	70										30	0.926	13
						56	1	63										48	0.986	63
						44	0.95	44										33	0.94	28
						43	0.85	27										48	1	77
						56	0.85	50										43	0.985	55
						56	1	74										51	1	96
						68	1	89										60	1	96
						55	1	90										43	1	35
						55	1	74										55	1	71
						65	0.68	47										43	0.919	37
						64	0.87	72										59	0.978	80
						77	1	92										41	1	29
						72	0.91	115										54	0.97	60
						71	1	71										41	1	29
						91	0.99	95										52	0.77	27
						87	1	74										41	1	19
						88	0.83	117										47	1	67
						80	0.88	88										39	1	77
						69	0.84	83										53	0.81	50
						69	0.78	66										46	0.894	44
						74	1	111										39	0.895	43
						80	1	97										41	0.997	42
						75	0.97	100										55	1	111
						81	0.87	59										45	0.822	33
						81	0.9	81										49	0.795	47
						84	1	69										47	0.609	17
						84	0.94	88										44	0.95	54
						79	0.91	76										39	1	43
						78	0.73	65										41	0.955	45
						93	1	132										42	1	71
						92	1	86										52	0.857	14
						95	0.97	80										47	0.992	69
						97	0.94	88										46	0.991	72
						106	1	122										38	0.972	55
						102	1	168										38	0.992	67
						80	1	100										42	0.986	19
						85	1	122										36	1	15
						80	1	100										43	0.933	49
						75	1	108										43	1	50
						61	0.94	44										48	0.848	41
						60	1	81										50	0.874	61
						60	1	91										61	0.984	73
						65	1	92										48	0.847	42
						72	1	92										62	1	97
						69	1	125										49	0.983	41
						67	0.98	57										64	0.902	55
						57	1	88										44	0.992	54
						54	1	62										61	0.986	74
						46	0.66	26										42	0.986	31
						48	1	40										49	0.981	49
						41	0.99	52										45	0.962	56
						40	1	49										49	0.866	50
						52	0.92	69										45	1	51
						55	1	80										44	0.986	73
						47	1	74										45	0.994	78
						46	1	67										43	0.864	35
						46	1	57										44	0.983	47
						51	0.94	33										40	0.902	61
						63	0.95	73										46	0.987	89
						69	1	85										36	0.99	67
						95	1	146										56	1	59
						73	0.98	89										58	1	86
						76	0.96	68										62	0.865	49
						70	0.94	69										49	0.965	81
						56	1	69										59	0.865	56
						65	1	54										50	0.865	63
						70	0.96	67										63	1	56
						69	0.91	58										51	0.829	60
						76	1	104										62	0.973	75
						57	0.94	48										51	0.823	18
						59	1	104										42	0.786	48
						59	0.94	60										46	0.976	51
						55	0.88	60										42	0.914	45
						89	0.89	99										47	0.931	49
						89	1	134										40	1	56
						88	0.87	81										58	1	128
						65	1	49										46	0.847	38
						69	1	66										52	0.978	61
						72	1	92										47	1	62
						107	0.89	72										43	0.99	25
						109	0.94	68										44	1	25
						101	0.98	129										39	0.973	30
						104	1	142										39	0.984	38
						103	0.86	94										46	0.996	80
						78	1	50										47	1	51
						82	0.98	99										45	1	65
						84	1	102										48	0.715	37
						81	0.84	79										41	0.842	30
						81	1	105										54	0.709	59
						78	0.98	75										39	0.964	32
						77	1	127										50	0.908	46
						69	1	92										36	0.988	53
						71	1	78										43	0.991	34
						74	0.92	63										38	0.89	32
						81	1	81										42	1	45
						58	1	89										45	0.993	63
						77	0.98	116										44	0.934	43
						68	0.98	104										36	0.996	54
						61	0.82	59										46	1	41
						64	0.92	62										38	0.849	28
						61	0.92	86										45	0.837	24
						51	0.83	56										36	0.938	65
						53	0.93	56										47	1	38
						52	1	84										33	1	52
						65	0.81	63										45	0.823	45
						64	1	97										39	0.988	62
						63	0.61	36										46	0.992	69
						66	0.98	57										39	0.93	37
						49	1	34										46	1	66
						66	0.97	54										43	0.955	75
						64	0.89	57										46	0.973	78
						58	1	88										53	0.982	39
						58	1	75										45	0.755	28
						60	0.93	47										62	1	65
						54	0.97	54										43	1	50
						47	0.94	50										69	0.981	97
						49	1	73										39	0.934	33
						48	1	72										68	1	92
						69	1	108										46	0.888	47
						77	0.74	100										63	0.986	101
						77	0.84	84										46	1	21
						93	0.98	158										66	0.967	91
						94	1	89										50	0.858	50
						113	1	109										72	1	92
						118	1	139										50	0.979	62
						107	0.95	103										73	0.966	101
						94	1	146										48	0.998	50
						85	1	101										64	0.91	78
						90	1	107										51	1	54
						76	0.91	42										67	1	98
						85	0.91	93										44	0.996	48
						82	0.88	76										63	1	70
						91	0.97	93										47	0.928	64
						84	0.96	94										58	0.981	70
						89	0.7	7										46	0.986	37
						85	1	108										53	0.976	90
						85	0.81	88										47	0.939	42
						87	0.85	75										57	0.872	22
						92	0.72	54										47	0.999	43
						90	0.92	118										55	0.997	65
						71	0.81	55										41	0.729	40
						74	1	99										48	0.822	41
						75	1	109										48	0.991	63
						59	1	87										47	0.83	40
						62	1	59										45	1	66
						55	0.98	64										51	0.985	37
						51	0.86	22										44	0.985	48
						46	0.97	64										55	0.847	34
						44	1	51										47	0.999	49
						46	0.86	30										58	0.881	59
						46	1	66										48	0.941	102
						53	0.98	45										57	0.986	81
						51	0.95	52										50	0.996	40
						48	0.91	50										63	0.932	70
						38	0.99	47										53	0.88	72
						31	0.95	25										62	1	96
						37	1	48										56	0.804	80
						41	0.79	41										58	0.965	114
						30	1	41										56	0.97	106
						34	0.82	16										58	0.869	70
						49	0.77	25										56	0.879	85
						45	0.98	24										49	1	54
						46	0.97	51										56	1	93
						52	1	62										42	0.896	43
						69	0.98	75										49	0.841	49
						73	0.84	72										41	1	63
						69	0.88	73										48	0.998	12
						81	0.97	75										47	0.913	75
						86	1	122										45	0.988	53
						85	0.66	57										49	1	81
						95	1	132										47	0.894	50
						92	0.98	109										56	0.815	23
						94	1	88										39	0.889	61
						97	0.9	69										40	0.998	45
						77	0.85	60										43	1	48
						78	1	64										43	0.749	13
						69	0.96	78										51	0.994	86
						70	1	76										49	0.872	16
						54	1	102										46	1	58
						53	0.88	39										42	0.82	25
						56	1	78										54	0.979	66
						50	0.81	44										55	1	55
						55	0.57	18										64	0.862	98
						49	0.96	53										64	0.983	83
						48	0.97	37										60	0.955	89
						73	0.98	23										57	0.933	63
						71	0.84	85										56	0.943	61
						65	0.78	21										56	0.941	86
						61	0.99	58										41	1	66
						68	0.96	65										50	1	47
						43	1	31										46	0.809	29
						49	0.92	38										53	1	104
[truncated: 8,168 more rows]

## Sheet: 2A
Strain No.	motif	0~60%	60~75%	75~90%	90~100%
P. aeruginosa TBCF	RCCm6ANNNNNNNTGAR	0	27	114	246
P. aeruginosa TBCF	TRGm6ANNNNNNTGC	4	48	293	955
E. coli K12	Gm6ATC	89	656	7832	23222
E. coli K12	m6AACNNNNNNGTGC	8	71	364	542
E. coli K12	Cm5CWGG	228	1904	10645	10829
E. coli K12	m4CCTGG	299	201	188	174

## Sheet: 2B
P. aeruginosa TBCF			P. aeruginosa TBCF			E. coli K12			E. coli K12			E. coli K12			E. coli K12
RCCm6ANNNNNNNTGAR			TRGm6ANNNNNNTGC			Gm6ATC			m6AACNNNNNNGTGC			Cm5CWGG			m4CCTGG
Coverage	Fraction	IdentificationQv	Coverage	Fraction	IdentificationQv	Coverage	Fraction	IdentificationQv	Coverage	Fraction	IdentificationQv	Coverage	Fraction	IdentificationQv	Coverage	Fraction	IdentificationQv
88	1	105	85	1	86	68	0.953	3	92	0.635	75	63	0.902	237	79	0.472	3
86	1	93	83	1	106	61	0.652	3	99	0.879	135	65	0.958	258	71	0.546	28
92	1	118	90	1	99	80	0.467	3	90	0.734	113	70	0.928	132	57	0.78	4
87	0.93	100	90	1	135	65	0.876	4	90	0.961	109	69	0.928	181	100	0.504	17
93	1	101	89	0.98	93	92	0.227	4	96	0.983	129	65	0.871	66	77	1	3
96	0.8	87	87	0.94	101	66	0.723	4	78	0.733	96	74	0.848	62	78	0.741	8
86	0.96	107	87	0.95	86	63	0.995	4	75	1	79	62	0.846	141	92	0.773	17
89	0.95	98	89	0.94	88	64	0.858	4	63	1	86	70	0.955	186	67	0.599	7
83	1	122	103	0.98	149	64	0.916	5	64	0.831	55	65	0.99	181	89	1	10
81	1	141	100	1	142	62	0.738	5	66	0.971	82	77	0.828	214	86	1	10
113	1	127	104	0.91	115	76	0.862	5	56	0.988	84	72	0.868	254	97	1	12
111	0.94	139	110	0.92	125	72	0.987	5	53	0.759	65	80	0.994	270	118	1	4
91	1	138	110	0.94	131	77	0.184	5	67	1	69	79	0.957	266	77	0.516	28
98	1	111	112	0.85	109	54	0.773	5	69	1	97	91	0.928	278	99	1	53
66	1	61	94	1	93	73	0.901	5	55	1	83	72	0.949	86	88	0.647	16
62	0.97	57	106	1	164	71	0.29	6	55	0.871	99	71	0.935	131	61	0.716	3
58	1	84	99	0.94	104	65	0.82	6	71	0.947	34	74	0.973	187	103	0.892	7
65	0.95	61	98	1	120	64	0.972	6	64	0.939	125	75	0.85	238	81	0.871	60
134	1	178	111	1	151	55	1	6	62	0.952	46	70	0.712	163	71	0.289	5
132	0.98	116	115	1	147	85	0.618	6	69	0.948	81	74	0.883	146	71	1	26
104	0.97	149	109	0.93	108	58	0.484	6	63	0.963	55	69	0.852	142	105	0.847	125
104	0.77	95	119	1	144	47	0.725	6	52	0.886	53	61	0.992	193	61	0.937	4
88	0.95	110	108	0.94	134	41	0.913	6	65	0.829	44	63	0.905	140	76	0	6
85	0.91	87	110	1	163	70	0.918	7	55	0.924	119	58	0.844	97	62	1	17
93	0.89	86	112	0.92	116	101	0.713	7	72	0.925	84	68	0.866	90	52	0.466	10
94	0.86	86	119	0.96	138	67	0.116	8	84	0.959	96	58	0.85	173	67	0.967	24
97	0.98	122	96	1	113	77	0.397	8	73	1	93	75	0.911	215	89	0.605	23
95	0.91	110	99	0.99	153	75	0.274	8	74	0.995	83	60	0.877	145	79	0.662	19
88	1	96	106	1	135	63	0.444	8	106	0.979	171	64	0.957	163	56	1	32
82	1	109	104	1	84	65	0.768	8	106	0.926	130	68	1	179	70	0.915	23
73	1	102	107	0.99	139	67	0.76	8	100	0.956	169	100	0.714	201	67	0.694	7
73	1	90	104	0.92	119	98	1	8	93	0.894	104	96	0.946	181	93	0.725	24
108	1	142	69	1	72	78	0.362	8	87	0.845	134	91	0.904	175	76	0.936	12
111	0.92	95	71	1	99	59	0.435	9	92	0.953	151	88	0.878	160	70	1	11
96	0.9	92	58	1	91	54	0.855	9	80	0.84	52	78	0.931	360	85	0.818	30
102	1	143	57	1	66	72	0.649	9	92	0.961	88	90	0.916	163	94	0.727	9
73	1	107	58	0.72	31	90	0.601	9	61	0.888	94	92	0.972	208	83	0.35	5
79	1	100	60	1	80	60	0.999	9	69	0.802	65	89	0.811	207	73	0.967	36
74	1	79	51	0.87	36	85	0.064	9	76	0.865	79	63	0.851	190	99	1	51
85	0.87	68	58	1	70	70	0.652	10	71	0.619	54	68	0.77	117	98	0.639	137
119	1	167	65	0.97	91	66	0.849	10	52	1	60	93	0.931	168	85	0.707	3
113	1	158	74	1	72	44	0.894	10	59	1	89	100	0.85	276	57	0.612	9
120	1	153	68	0.72	66	36	0.74	10	87	0.988	144	86	0.559	99	75	0.533	23
125	1	177	77	0.81	76	66	0.773	10	75	0.961	143	73	0.614	48	68	0.806	8
107	1	135	71	0.8	48	65	0.978	11	83	0.81	76	81	0.981	29	107	0.868	30
113	0.95	121	78	0.89	73	78	0.916	11	92	0.986	76	81	0.855	177	102	0.839	18
106	0.87	97	70	1	109	64	0.996	12	60	1	42	89	0.923	304	62	0.665	27
114	1	169	82	0.98	86	80	0.334	12	65	0.965	57	88	0.828	150	86	0	25
102	0.72	123	121	0.67	72	89	0.966	12	51	1	89	92	0.768	217	75	0.624	15
107	0.88	145	121	0.85	168	65	0.765	12	65	0.977	82	93	0.739	57	76	0.553	11
102	0.95	109	88	1	111	94	0.827	12	69	0.969	116	89	0.962	120	78	0.909	3
105	0.92	125	84	1	107	54	0.696	12	86	0.984	106	78	0.924	146	78	0.584	6
96	0.85	91	90	1	144	90	0.911	12	77	0.646	46	86	0.961	87	65	0.196	4
89	1	136	92	1	76	59	0.61	13	78	0.802	42	80	0.884	148	86	0.289	17
90	0.94	109	103	1	132	49	1	13	53	0.977	51	70	0.8	186	82	0.993	13
89	0.92	104	113	1	97	77	0.844	13	64	0.622	15	89	0.831	201	59	1	36
70	0.9	82	106	1	124	41	0.646	13	63	0.909	94	93	0.831	195	71	0.677	59
67	0.82	64	109	1	136	50	0.891	13	62	0.953	65	64	0.869	125	78	0.268	16
128	1	163	93	1	108	41	0.627	13	59	0.799	61	75	0.834	152	94	0.712	25
127	1	80	88	0.89	106	42	0.664	13	56	0.971	78	79	0.798	242	72	0.616	4
85	0.96	82	80	1	84	72	0.985	13	78	0.692	73	79	0.716	189	60	0.912	13
80	0.73	67	84	1	112	71	0.531	13	88	0.969	117	81	0.861	108	96	0	4
84	0.76	88	95	0.96	104	66	1	14	74	0.79	90	84	0.973	240	71	0.65	29
91	0.94	102	98	0.87	102	78	0.765	14	84	0.948	92	85	0.962	123	72	1	41
78	0.79	81	93	0.98	127	46	0.32	14	81	0.56	43	81	0.911	218	77	0.473	41
88	0.64	47	94	1	138	52	0.412	14	80	0.762	43	83	0.922	288	67	0.204	4
83	1	88	100	0.96	89	85	0.278	14	73	0.94	72	87	0.884	253	64	0	5
92	0.93	99	102	0.88	97	53	0.925	14	75	0.986	96	66	0.972	216	58	0.972	25
101	1	130	89	1	126	30	1	14	74	0.801	82	74	0.983	264	71	1	19
99	0.98	115	92	1	76	49	0.844	14	79	0.847	86	68	0.902	255	63	0	22
91	0.94	110	86	1	141	82	0.974	14	93	0.925	134	71	0.92	203	60	1	20
103	0.98	93	84	0.91	115	82	0.974	15	79	0.824	97	68	0.998	297	62	1	9
89	0.91	91	90	1	160	42	0.941	15	69	0.779	97	76	0.928	252	81	0.632	45
91	0.98	84	91	0.99	144	48	0.71	15	82	0.795	102	76	0.607	30	79	0.545	43
103	0.98	141	87	1	116	107	0.231	15	64	0.946	99	74	0.958	204	86	0.716	19
108	0.93	162	81	0.87	59	69	0.992	15	64	1	113	55	0.888	27	64	0.953	8
81	1	136	90	0.91	100	63	0.998	15	76	0.995	88	60	0.896	191	71	1	20
79	1	128	84	0.79	59	24	0.836	15	89	0.947	84	66	0.983	121	91	0.513	15
106	0.85	111	88	1	97	97	0.318	15	68	1	84	73	0.92	118	73	0.526	22
99	1	124	89	0.96	102	48	0.292	15	60	0.858	88	73	0.943	170	94	0	15
96	1	120	84	1	107	84	0.427	15	74	0.814	69	73	0.692	100	66	0.711	9
91	1	108	80	1	78	55	0.988	15	77	0.702	120	69	0.895	177	90	1	9
84	1	98	107	0.91	127	76	0.913	15	77	0.917	94	64	0.879	167	72	0.87	15
87	1	74	110	1	150	68	0.845	16	68	0.919	78	66	0.825	33	74	1	41
94	0.75	59	101	1	71	64	0.568	16	92	0.986	105	64	0.982	204	61	0.646	12
99	1	105	105	1	196	48	1	16	79	0.999	99	69	0.893	134	68	0.783	20
99	0.99	117	103	0.91	88	67	0.622	16	68	0.723	31	66	0.838	124	63	0.57	4
100	0.77	108	99	1	202	55	0.962	16	70	0.986	116	72	0.851	183	58	0.727	12
91	0.85	66	96	1	105	45	0.856	16	93	0.977	124	69	1	194	72	1	17
92	1	124	94	1	158	52	0.517	16	77	0.775	95	90	0.889	238	66	0.903	32
87	0.81	83	94	0.94	97	65	0.292	16	73	1	105	88	0.88	168	71	1	4
95	0.94	105	99	1	100	74	1	17	83	1	142	98	0.979	170	83	0.772	28
110	0.93	153	106	1	137	52	0.238	17	82	1	129	89	0.954	177	66	0.763	12
111	1	152	107	0.99	179	64	0.9	17	79	0.999	127	76	0.937	170	67	0.988	157
105	0.67	47	87	0.96	85	70	0.981	17	85	0.941	78	66	1	164	87	0.394	6
101	1	119	90	1	131	80	0.811	17	79	0.957	61	79	0.975	109	72	0.618	12
112	1	127	76	1	91	44	0.867	17	81	0.967	98	69	0.9	222	57	1	8
117	1	188	77	1	96	57	0.734	17	78	0.992	100	63	0.941	127	74	1	15
113	1	175	84	0.76	36	55	0.915	17	75	0.996	98	58	0.956	197	92	1	6
109	0.99	128	80	0.98	87	104	0.727	18	78	0.763	49	63	0.927	174	71	0.708	37
105	1	122	83	0.96	92	52	0.995	18	95	0.921	123	59	0.914	221	81	0	9
96	1	150	89	1	93	46	0.723	18	87	0.883	95	62	0.754	154	84	0.985	57
85	1	125	95	1	168	55	0.752	18	81	0.976	103	62	0.833	124	85	0.983	8
90	0.93	111	85	0.9	66	64	0.819	18	84	1	76	74	0.913	103	98	0	21
78	1	82	90	0.93	103	43	0.706	18	82	1	116	69	0.712	155	77	0.885	39
83	0.93	76	82	1	103	56	0.775	18	72	0.992	149	84	0.973	153	88	1	15
77	1	93	109	0.98	136	49	0.505	18	98	0.957	109	83	0.997	206	104	0.561	25
80	1	93	112	0.93	131	67	0.677	19	93	1	155	66	0.941	185	74	1	42
80	0.99	70	104	1	102	65	0.6	19	57	0.783	95	67	0.964	75	58	0.694	5
80	1	100	118	1	118	45	0.99	19	66	0.936	54	57	0.79	129	73	0.631	12
82	1	118	105	1	180	85	0.707	19	68	0.967	104	67	0.503	92	71	0.894	14
82	0.69	83	115	0.97	149	78	0.475	19	74	0.693	80	54	0.916	137	78	0.572	7
63	0.69	31	103	0.97	126	78	0.69	19	60	0.858	107	63	0.732	34	85	1	5
67	0.97	82	118	0.99	156	82	0.865	19	59	0.933	64	62	0.842	106	74	0.863	6
67	0.65	42	98	1	119	71	1	19	66	1	46	63	0.623	25	85	0.993	24
65	0.92	93	96	1	134	73	0.767	19	68	1	32	68	0.892	181	69	0.529	17
74	1	104	98	0.99	111	73	0.862	19	72	0.996	104	65	0.873	173	76	0.528	52
70	1	82	98	0.99	126	41	0.81	19	69	0.891	72	66	0.904	109	91	0	22
98	0.97	106	98	1	130	75	0.929	19	81	0.976	126	65	0.831	113	79	0.803	10
90	1	127	98	0.96	133	85	0.991	19	85	0.956	69	57	0.988	142	65	0.588	3
86	1	89	122	0.96	126	67	0.307	19	79	0.911	131	51	0.841	97	59	0.579	11
86	1	94	128	1	128	84	0.913	20	86	1	107	53	0.906	151	81	0.484	5
75	0.87	88	104	1	171	59	0.46	20	69	0.977	74	58	0.904	218	39	1	4
75	0.93	82	103	1	126	45	0.986	20	65	0.951	54	97	0.838	216	54	0.578	3
79	0.93	100	79	1	86	45	0.952	20	72	0.984	131	111	0.848	282	60	0.629	10
78	0.89	84	87	1	93	58	0.466	20	61	0.927	126	78	0.898	133	46	0.527	3
73	1	98	79	0.82	87	79	0.678	20	68	0.81	17	89	0.927	107	83	0.293	17
78	1	70	84	0.81	73	58	0.843	20	64	0.929	62	75	0.742	174	73	1	44
66	0.88	91	76	1	136	80	0.675	20	74	0.953	107	62	0.867	165	60	0.612	11
73	0.76	45	83	0.89	57	46	0.67	20	71	0.908	86	80	0.902	148	49	0.715	49
68	1	92	78	1	106	77	0.543	20	75	0.924	131	73	0.786	53	56	0.491	25
67	0.99	64	76	0.89	82	57	0.629	20	83	0.891	159	80	0.899	245	53	1	9
77	1	128	96	1	127	44	0.923	20	52	0.942	19	69	0.781	189	92	0.741	34
75	1	88	102	0.99	142	44	1	20	65	0.985	87	74	0.792	107	67	0.598	5
79	1	112	103	0.98	113	74	0.474	20	63	0.743	81	75	0.836	79	88	0.909	21
75	0.91	77	112	1	114	65	0.737	21	64	0.882	41	77	0.846	121	99	1	4
67	0.84	70	80	1	103	48	1	21	76	0.94	87	75	0.82	129	90	0.627	7
57	0.72	70	81	0.84	65	67	0.98	21	77	0.842	125	72	0.864	86	65	1	26
81	0.82	103	71	1	97	53	0.954	21	69	1	89	75	0.952	254	71	1	4
86	0.91	58	60	0.94	59	43	0.686	21	62	0.714	61	82	0.966	181	81	1	5
73	1	69	70	1	156	65	0.986	21	77	0.811	95	82	0.838	156	84	0.926	18
77	1	109	63	1	35	91	0.991	21	82	0.813	69	94	0.912	178	77	0.642	5
79	1	91	66	1	73	71	0.953	21	58	0.883	19	92	0.951	229	78	0.989	19
81	1	130	61	1	76	74	0.32	21	68	0.793	84	95	0.96	193	86	1	4
85	1	132	65	1	47	59	0.691	21	70	0.772	72	86	0.948	193	54	0.728	3
86	0.73	50	61	1	74	50	0.862	21	73	0.996	77	79	0.794	169	66	1	52
86	1	114	79	1	103	55	0.677	21	82	0.853	95	91	0.817	177	67	1	6
83	0.94	85	76	0.85	88	52	0.774	21	79	0.96	78	85	0.969	151	68	0.939	43
75	1	109	75	1	87	58	0.836	21	92	0.878	94	82	0.959	96	65	0.433	6
80	0.84	64	81	0.94	78	79	0.692	22	93	0.888	72	80	0.919	207	79	0.424	6
81	1	110	116	1	133	54	0.948	22	73	0.877	91	64	0.921	215	95	1	49
79	1	109	123	0.96	125	48	0.824	22	68	0.852	62	89	0.785	105	78	0.739	44
73	1	119	102	0.9	146	49	1	22	78	0.985	76	80	0.882	121	73	0.44	4
75	1	80	101	0.95	111	105	0.996	22	68	1	65	89	0.983	169	59	1	7
75	1	79	102	1	146	90	0.684	22	74	0.874	96	83	0.998	177	60	0.86	53
74	0.98	68	101	1	106	65	1	22	86	0.943	79	87	0.909	306	84	0.776	4
74	1	97	107	1	131	53	0.767	22	71	0.955	129	82	0.883	247	81	0.653	13
63	0.84	54	103	1	80	62	0.394	22	64	1	104	74	0.801	146	69	0.837	31
80	0.89	75	95	1	93	67	0.597	22	54	0.768	3	71	0.782	179	61	0.817	8
71	0.94	99	96	0.95	107	75	0.985	23	60	0.583	35	72	0.906	140	72	0.927	76
50	1	55	100	0.86	86	100	0.984	23	91	0.764	112	66	0.956	233	71	1	13
51	1	61	103	1	127	75	0.854	23	90	0.953	87	69	0.941	269	89	0.977	11
63	1	74	88	0.98	119	60	0.798	23	84	0.972	120	62	0.831	85	73	0.616	9
60	0.94	42	97	1	154	44	0.925	23	85	0.665	103	83	0.878	111	63	0.783	28
58	0.85	33	90	1	123	62	0.981	23	62	0.987	60	77	0.878	209	92	0.932	33
63	1	70	97	0.98	124	77	0.905	23	71	0.973	82	79	0.908	211	87	0.591	10
70	1	97	90	0.92	78	61	0.636	23	42	0.965	46	65	0.987	212	108	0.393	30
70	1	89	94	1	112	43	0.781	23	47	0.612	24	67	0.852	201	87	0.606	30
60	1	80	123	1	189	51	0.813	23	63	1	64	67	0.859	167	88	0.556	11
70	0.98	74	120	1	147	39	0.875	23	65	0.965	92	63	0.918	192	96	0.985	6
65	0.98	62	123	1	138	65	0.333	23	72	0.988	91	69	0.964	123	58	1	9
71	1	78	122	0.91	130	76	0.985	23	84	0.977	110	67	0.882	82	97	0.916	32
66	0.82	58	85	0.88	65	72	1	23	64	0.953	61	68	0.696	65	57	0.772	5
73	1	87	93	1	153	53	0.996	24	71	0.992	93	68	0.974	176	71	0.577	50
57	1	69	78	1	118	48	0.975	24	68	0.928	84	56	0.832	190	69	1	11
59	1	74	88	0.97	123	59	0.806	24	64	0.996	73	69	0.758	138	96	0.773	5
69	1	86	76	1	100	45	0.866	24	86	1	153	63	0.875	112	73	1	21
78	1	112	89	0.97	111	57	0.986	24	94	0.967	157	81	0.875	168	64	0.418	35
51	0.93	63	80	1	127	37	0.971	24	76	1	100	89	0.826	175	71	0.532	26
48	1	81	86	1	75	90	0.721	24	67	0.993	51	87	0.817	145	79	1	16
60	1	77	78	0.98	99	84	0.834	24	76	0.982	101	86	0.98	238	72	0.996	4
62	1	102	79	1	125	58	0.91	24	79	0.961	91	100	0.933	307	99	0.411	9
65	1	107	79	1	73	44	0.865	24	100	0.938	87	93	0.851	237	89	0.266	34
58	1	73	81	1	114	47	0.739	24	84	0.985	86	67	0.782	114	50	0.036	20
59	1	84	96	1	135	39	0.75	25	78	0.9	94	66	0.881	110	86	0.414	35
59	1	71	102	0.96	156	45	0.809	25	86	1	107	94	0.874	138	88	1	26
89	1	99	101	0.96	142	41	0.972	25	55	0.71	59	81	0.718	24	107	1	6
90	0.97	97	105	1	129	60	0.984	25	63	0.986	82	64	0.928	174	93	0.592	14
60	1	85	91	1	108	51	0.889	25	58	0.944	68	60	0.846	191	92	1	17
59	1	79	101	0.94	62	55	0.575	25	55	0.751	32	90	0.947	346	67	1	7
78	0.93	69	101	1	117	43	0.764	25	109	0.973	125	84	0.951	288	67	0.985	9
74	1	89	102	1	141	41	0.628	25	87	0.849	117	88	0.751	132	60	0.342	27
77	0.94	123	99	0.94	92	102	0.849	25	78	1	118	86	0.691	86	75	0.673	24
71	0.86	68	103	0.94	117	69	0.326	25	91	0.917	102	91	0.874	262	58	0.973	10
80	1	117	94	1	119	54	0.718	25	83	0.669	31	78	0.879	205	60	1	10
75	0.98	77	94	0.94	86	73	0.945	25	62	0.948	87	85	0.967	257	51	0.653	10
83	1	106	94	1	129	45	0.984	25	64	0.874	81	81	0.89	204	59	0.382	4
89	1	137	97	0.99	130	53	0.691	25	77	0.874	41	68	0.798	164	82	0.837	20
41	1	65	84	1	110	59	0.716	25	78	0.942	74	59	0.925	250	85	0.977	28
40	1	48	89	1	106	81	0.75	25	88	0.91	107	74	0.969	87	73	0.995	55
43	0.8	39	87	1	109	63	1	26	90	0.828	137	79	0.859	138	75	0.696	24
40	1	66	93	1	193	63	0.679	26	90	0.764	67	68	0.746	115	82	0.689	9
63	1	74	102	0.79	103	48	0.997	26	68	0.656	30	74	0.825	159	97	0.656	40
61	0.86	43	97	0.88	80	80	0.953	26	71	0.896	101	64	0.948	164	73	0.417	46
48	1	59	104	1	124	59	0.982	26	68	0.848	94	67	0.984	229	89	0.575	20
49	1	77	95	1	117	44	0.722	26	61	0.939	102	96	0.762	121	67	0.406	12
66	1	62	98	1	148	78	0.867	26	51	1	29	92	0.844	229	75	0.654	20
70	1	104	100	0.98	136	50	0.99	26	51	0.999	64	86	0.97	176	67	0.837	46
65	0.74	50	98	0.97	121	80	0.609	26	72	1	105	85	0.996	116	67	0.915	34
68	0.69	27	93	1	101	89	0.839	26	70	0.723	76	91	0.783	121	74	0.665	22
52	1	96	97	0.83	65	84	1	26	58	1	60	98	0.927	138	119	0.568	42
53	1	68	95	0.81	62	64	0.941	26	60	1	77	93	0.897	184	75	0.851	11
71	0.88	70	103	1	131	52	0.753	26	66	0.822	46	87	0.888	205	92	1	33
81	0.92	94	91	0.81	80	44	0.995	27	61	0.985	61	100	0.877	251	43	0.725	12
47	1	91	106	0.73	77	55	0.693	27	63	0.967	34	99	1	181	77	0.409	7
49	0.98	49	95	0.62	45	51	0.761	27	70	0.972	43	115	0.88	281	67	0.478	28
61	0.98	64	95	0.97	116	59	0.766	27	83	0.957	124	116	0.937	260	72	0.995	25
57	0.98	32	91	1	108	63	0.732	27	89	0.796	108	122	0.851	269	84	1	22
40	0.92	46	94	0.96	125	48	1	27	92	1	97	129	0.877	218	67	1	14
37	1	58	88	1	105	52	0.696	27	78	0.97	102	103	0.92	374	71	0.94	35
51	1	59	93	0.96	117	51	0.796	27	59	0.958	59	101	0.901	249	66	0.777	5
58	1	52	88	1	108	68	1	27	69	0.836	63	111	0.948	312	89	0.874	33
36	1	28	95	0.89	106	77	0.719	27	78	0.849	84	107	0.994	279	64	0.964	24
42	1	31	100	0.91	94	37	0.983	27	83	0.987	131	111	0.828	295	91	0.98	30
36	1	45	103	1	152	90	0.32	27	54	0.951	75	107	0.951	296	76	1	6
32	1	48	96	1	89	23	0.912	27	51	1	68	69	0.922	191	64	0.99	8
43	1	81	93	1	130	77	0.437	27	67	0.987	88	78	0.798	146	53	0.943	27
46	0.88	44	89	0.94	107	76	0.945	27	73	0.83	84	72	0.804	45	52	0.602	5
34	0.74	12	89	0.94	100	47	1	27	68	0.947	60	68	0.793	146	56	0.597	8
43	0.81	38	93	1	126	66	1	27	68	0.682	82	91	0.981	262	90	1	29
64	1	75	91	1	84	47	0.84	28	83	0.959	82	83	0.938	233	62	0.433	7
62	1	70	98	1	82	79	0.999	28	83	0.992	122	72	0.993	210	107	0.619	29
65	1	83	86	1	145	59	0.879	28	89	0.952	120	71	0.937	121	74	0.576	21
62	1	74	92	0.98	93	70	0.781	28	88	0.955	165	56	0.967	99	62	0.54	19
64	1	57	86	1	101	59	0.72	28	64	0.75	66	68	0.851	175	73	0.739	35
63	1	72	104	1	102	62	0.892	28	55	0.669	38	72	0.801	187	89	0.792	3
36	1	34	92	1	67	62	0.744	28	74	0.976	95	74	0.92	151	81	0.688	8
36	1	19	98	1	144	74	0.999	28	85	0.926	90	70	0.952	270	79	0.565	24
73	0.73	52	81	0.98	98	51	0.845	28	55	0.926	80	69	0.926	200	58	1	23
73	0.92	91	87	1	94	55	0.914	28	57	0.93	39	77	0.88	144	88	0.464	8
45	1	48	98	1	124	58	0.936	28	77	0.918	102	70	0.886	108	61	1	5
44	1	42	102	0.67	88	42	0.778	28	84	0.968	137	85	0.89	145	68	0.732	19
55	0.87	59	99	1	120	48	0.775	28	83	0.979	86	97	0.846	191	70	0.77	7
58	0.81	35	100	1	107	66	1	28	67	0.707	27	65	0.973	192	80	1	36
55	1	79	92	1	121	62	0.967	28	69	1	64	64	0.883	234	72	0.997	16
54	1	65	95	1	133	70	0.782	28	76	0.989	78	70	0.914	167	88	0.703	48
118	1	118	87	0.95	60	58	0.911	28	78	0.786	115	66	0.793	173	92	0.61	41
120	0.91	115	91	0.86	123	86	0.887	28	101	0.913	130	70	0.95	113	75	0	32
47	0.9	29	81	0.92	58	69	0.7	28	89	0.9	116	73	0.928	89	76	0.599	4
52	0.82	33	84	0.98	92	75	0.604	29	89	0.926	111	67	0.916	158	46	1	7
51	0.98	28	81	1	89	52	0.774	29	87	0.831	152	59	0.861	141	73	1	23
51	0.96	74	89	1	114	72	0.596	29	69	0.921	80	82	0.869	166	82	1	8
58	0.99	62	78	0.82	76	52	0.884	29	76	0.938	100	71	0.893	143	62	0.674	16
66	1	112	78	0.97	113	64	0.654	29	78	0.972	79	69	0.889	117	78	0.744	40
64	0.82	45	96	0.74	55	46	0.799	29	70	1	92	72	0.919	91	75	1	35
61	0.85	47	103	0.92	104	70	0.717	29	78	0.875	111	72	0.94	188	75	0.903	10
45	1	52	77	0.98	80	45	0.894	29	82	1	77	72	0.922	150	64	1	10
46	0.92	48	81	1	119	56	0.85	29	68	0.879	88	71	0.963	149	60	0.759	5
43	0.97	35	97	1	138	61	0.725	29	59	0.982	80	75	0.917	179	73	0.432	3
44	1	47	93	1	107	108	1	29	61	0.78	69	66	0.763	103	65	0.503	16
97	0.9	134	98	0.9	99	72	0.776	29	68	0.989	104	70	0.947	130	79	0.697	32
98	1	165	94	0.87	92	53	1	29	60	0.979	43	61	0.899	235	91	1	5
97	0.98	88	89	1	108	61	1	29	63	0.937	80	70	0.823	125	73	0.689	27
95	1	111	90	1	138	33	0.883	29	80	0.729	109	58	0.956	121	89	0.527	34
94	0.9	89	88	1	136	57	0.671	29	76	0.999	99	57	0.841	130	78	0.954	20
90	1	125	83	0.9	52	94	0.997	29	62	1	88	48	0.86	137	71	0.942	15
81	0.99	107	110	1	118	54	0.785	29	64	1	85	51	0.816	139	79	1	13
82	0.94	115	107	1	155	56	0.988	29	61	1	57	59	0.936	212	76	0.405	7
81	1	121	106	0.89	108	45	1	29	49	1	70	62	0.859	186	73	0.936	7
77	0.97	73	103	0.91	75	55	0.746	29	65	0.787	27	87	0.961	160	65	0.796	15
72	0.73	54	115	1	146	88	0.878	29	71	0.862	84	80	0.768	131	70	1	24
79	0.87	66	109	1	200	87	0.782	29	71	1	121	87	0.83	197	77	0.634	26
80	1	91	114	0.91	117	63	0.725	29	73	0.95	111	94	0.959	218	94	0.427	8
74	1	85	110	0.67	93	80	0.887	29	73	0.925	84	92	0.891	288	94	0.95	51
68	1	94	117	0.95	124	75	0.853	29	78	0.999	71	88	0.897	223	76	0.782	13
72	1	90	106	0.87	108	47	0.917	30	94	0.932	72	95	0.899	192	97	0.643	41
73	0.95	83	116	0.85	120	48	0.782	30	85	0.903	34	94	0.968	225	77	0.46	12
73	1	88	112	1	145	52	0.566	30	95	0.791	128	77	0.912	191	88	0.333	37
98	1	108	111	1	130	72	0.555	30	107	0.984	119	80	0.96	211	86	0.767	64
98	0.97	118	110	1	119	64	0.808	30	55	0.847	50	65	0.982	152	77	0.423	8
87	0.77	53	94	1	109	77	0.999	30	61	0.943	64	70	0.988	185	67	0.88	9
92	1	119	100	1	110	49	1	30	60	0.837	83	62	0.807	104	77	0.912	19
80	0.96	75	79	0.92	64	63	0.926	30	70	0.961	48	58	0.693	80	69	1	56
91	1	127	81	1	143	53	1	30	78	0.969	106	62	0.847	50	67	0.985	7
73	1	68	78	1	93	49	0.792	30	89	1	73	65	0.973	159	60	1	21
73	1	78	87	1	153	67	0.437	30	64	1	83	66	0.908	95	106	0.678	41
70	1	59	82	0.98	82	64	0.741	30	61	0.972	71	72	0.964	57	45	0.896	31
67	1	82	84	1	114	73	0.875	30	51	0.985	82	54	0.937	111	86	1	5
68	1	65	99	1	130	47	0.769	30	48	0.709	37	60	0.965	105	72	1	14
73	1	120	93	1	133	60	0.801	30	66	0.855	97	60	0.976	93	86	1	6
77	1	95	98	0.96	75	59	0.806	30	72	0.984	78	75	0.834	115	77	0.61	33
84	1	134	94	0.97	121	82	1	30	68	0.988	120	78	0.879	223	84	0.682	8
81	1	113	101	1	131	41	0.481	30	63	0.91	95	82	0.818	215	69	1	25
84	0.84	69	103	1	156	53	0.803	30	68	0.92	86	77	0.908	244	76	0.648	4
76	1	109	105	0.94	132	51	0.905	30	66	1	104	89	0.932	248	75	0.982	46
69	1	93	104	1	160	71	0.528	30	77	0.872	114	68	0.948	72	69	0.985	38
61	0.94	89	106	1	193	59	0.899	30	65	0.797	54	69	0.879	124	77	0.791	6
64	1	70	98	1	148	81	0.529	30	83	0.993	161	62	0.965	120	116	1	40
62	1	82	103	1	159	60	1	31	90	0.993	126	63	0.986	138	84	0.961	10
65	0.96	56	98	1	134	39	0.996	31	87	0.966	154	59	0.705	26	105	1	54
59	1	66	84	1	155	44	0.877	31	97	0.986	149	66	0.909	56	53	1	16
59	1	79	86	0.95	101	52	0.955	31	90	1	83	60	0.928	54	81	1	23
62	1	67	60	0.61	20	62	0.796	31	97	0.942	99	57	0.725	101	86	0.691	4
65	1	72	63	0.95	38	58	0.817	31	79	0.911	134	68	0.953	140	80	0.561	16
63	0.9	61	68	0.88	36	47	0.805	31	81	0.611	55	62	0.949	171	108	0.815	10
64	1	85	71	0.97	126	50	0.688	31	86	1	106	79	0.735	94	72	0.421	6
74	1	101	61	0.75	3	53	0.876	31	94	0.915	112	76	0.86	123	82	0.337	10
72	1	46	65	0.86	44	53	0.872	31	76	1	102	73	0.888	151	78	0.985	48
72	0.98	87	69	0.83	62	46	0.833	31	91	0.764	105	69	0.855	135	66	1	5
70	1	53	73	1	69	93	0.41	31	79	0.938	65	62	0.953	241	58	0.74	20
75	0.92	94	86	0.95	92	60	1	31	76	1	85	56	1	281	83	0	37
81	0.84	81	84	0.81	74	47	0.931	31	75	0.801	88	63	0.84	122	79	0.913	11
84	1	101	84	1	101	82	0.986	31	88	0.785	27	54	0.811	142	60	0.944	9
81	0.77	64	78	1	105	58	0.964	31	87	0.905	79	64	0.91	139	79	1	26
60	0.71	43	82	0.89	80	55	0.768	31	77	0.95	67	59	0.853	124	78	0.241	20
62	1	102	84	1	137	54	0.865	31	82	1	104	64	0.818	68	69	0.708	4
76	0.97	73	80	0.89	92	54	0.732	31	85	0.936	74	66	0.793	68	69	0.913	19
77	0.97	83	83	1	90	81	0.414	31	61	0.857	39	63	0.903	117	80	0.37	8
76	0.94	92	82	0.89	79	65	0.886	31	57	1	63	63	0.897	96	102	0	44
78	1	121	84	0.99	150	66	0.85	31	87	0.807	123	59	0.904	126	76	1	18
69	0.98	61	77	0.88	91	56	1	31	76	0.962	76	59	0.936	145	92	0.777	21
61	1	81	76	0.99	75	57	0.995	31	66	0.743	49	93	0.977	220	62	0.974	28
92	1	97	76	0.89	86	59	0.789	31	64	0.889	52	96	0.822	277	84	1	49
97	1	128	77	1	109	71	1	31	65	1	144	100	1	298	88	1	5
66	0.89	50	65	0.95	67	35	0.885	31	72	0.878	122	93	0.906	272	61	0.567	5
66	1	85	68	0.97	86	76	0.51	31	52	0.795	59	58	0.961	135	42	0.308	13
61	1	66	70	0.97	86	75	0.935	32	71	0.999	88	58	0.851	100	94	1	41
57	0.96	71	69	0.95	73	63	0.73	32	83	0.843	65	60	0.974	111	70	1	5
79	1	95	90	1	112	89	0.831	32	94	0.878	118	60	0.946	226	58	1	15
74	0.97	99	89	1	149	64	0.832	32	86	0.847	91	71	0.968	102	89	0.765	60
69	1	82	104	1	116	59	0.75	32	84	0.96	152	69	0.98	216	93	0.553	5
70	1	82	101	1	157	94	0.978	32	84	0.784	58	80	0.772	124	84	0.751	61
60	0.87	39	82	1	121	64	0.889	32	84	0.926	77	75	0.775	144	86	1	15
58	0.96	80	80	1	132	63	0.919	32	65	0.937	93	88	0.798	265	61	0.72	52
86	1	69	77	1	133	53	0.786	32	68	0.764	73	84	0.738	116	67	0.756	28
75	1	83	79	0.94	76	42	0.859	32	72	0.991	99	83	0.944	222	75	0.981	19
85	0.7	48	60	0.95	60	63	0.821	32	81	1	122	75	0.918	230	92	0.912	25
86	0.82	52	62	1	63	50	0.654	32	65	0.942	50	59	0.996	125	75	0.798	3
86	0.97	95	78	1	98	80	0.843	32	68	0.668	44	61	0.924	68	67	0.391	8
80	1	99	78	1	105	63	0.71	32	67	0.904	67	61	0.938	115	59	0.453	10
70	1	80	80	0.97	67	57	0.826	32	57	0.928	56	69	0.762	110	53	0.369	5
63	1	69	73	0.91	94	74	0.516	32	102	0.964	106	63	0.964	240	76	1	32
65	1	71	83	1	147	61	0.739	32	98	0.744	109	68	0.787	91	57	1	3
62	0.98	85	78	1	73	58	0.793	32	81	0.962	78	79	0.98	158	72	0.67	7
81	1	125	81	0.95	84	42	0.806	32	85	0.886	87	70	0.941	179	105	0.748	33
79	0.67	52	82	0.96	84	46	0.901	32	85	1	144	74	0.903	179	86	0.86	40
88	1	106	97	0.99	158	47	0.961	32	92	0.862	80	69	0.688	92	73	0	10
91	1	116	92	1	107	53	0.974	32	77	0.916	61	64	0.943	84	107	1	4
98	0.86	93	103	0.99	120	60	0.952	32	72	1	68	59	0.858	186	92	1	19
98	0.88	90	103	0.83	101	65	0.826	32	70	0.845	60	64	0.832	220	83	0.955	9
81	1	136	90	1	129	28	0.997	32	84	0.852	77	65	0.864	111	45	0.714	3
88	0.89	101	86	1	71	61	0.879	33	77	0.993	90	48	0.865	69	89	0.626	38
81	0.91	68	87	1	85	71	0.384	33	88	0.978	177	50	0.981	81	73	0.719	15
79	0.94	81	77	1	90	80	0.274	33	60	0.772	37	46	0.789	62	77	0.703	9
88	0.95	64	81	0.89	103	71	0.989	33	55	0.963	94	50	0.753	122	83	0.241	44
88	1	92	81	0.97	120	55	0.916	33	90	0.949	89	55	0.952	193	71	1	4
79	1	117	93	0.96	87	47	0.912	33	76	0.956	86	57	0.88	156	72	0.834	25
82	0.94	93	96	1	140	66	0.742	33	68	0.987	115	68	0.948	116	62	1	36
91	1	135	98	0.9	103	47	0.985	33	66	0.846	79	50	0.995	105	110	0.576	36
84	0.97	88	97	0.96	97	81	0.662	33	93	0.956	132	71	0.933	138	83	0.203	12
70	1	97	104	1	142	56	0.698	33	83	0.853	28	56	0.927	121	69	1	9
67	0.98	88	105	0.9	94	73	0.735	33	95	0.796	87	68	0.97	139	55	1	11
70	0.98	55	108	1	145	61	0.936	33	93	0.91	86	51	0.862	115	87	0.851	9
81	1	94	105	0.9	89	57	0.916	33	103	0.902	105	58	0.992	206	82	0.8	64
65	1	70	111	0.93	121	34	0.993	33	95	0.898	113	55	0.85	139	51	0.485	6
62	1	91	109	1	150	51	0.691	33	71	0.858	60	60	0.981	95	77	1	34
64	0.8	39	107	0.99	105	65	0.415	33	72	0.983	98	58	0.974	57	64	0.589	4
60	1	99	107	1	202	54	0.808	33	67	1	73	60	0.839	39	72	0.78	25
84	0.92	110	110	1	150	76	0.79	33	71	0.847	17	61	0.838	148	68	0.624	3
80	0.91	101	106	1	131	59	0.988	33	43	0.885	60	64	0.956	66	75	1	14
86	0.97	66	91	0.77	74	51	0.751	33	50	0.784	55	67	0.905	121	68	0.477	15
86	1	106	90	0.72	65	63	0.975	33	94	0.851	109	75	0.997	168	77	0.73	31
90	1	100	101	1	138	91	0.889	33	104	0.922	130	68	0.893	179	72	0.964	88
90	0.97	109	101	0.95	113	71	0.981	33	94	0.796	90	91	0.996	233	85	0	13
89	0.7	54	62	1	63	80	0.997	33	91	0.932	155	69	0.843	187	84	0.333	5
90	1	107	65	0.91	83	73	1	33	76	0.819	42	97	0.77	236	68	0.355	42
83	1	122	67	0.94	81	55	0.415	33	78	1	92	84	0.82	150	63	1	4
84	1	118	66	0.87	81	57	0.675	33	64	0.958	65	48	0.818	84	49	0.556	4
66	0.93	58	76	0.98	106	79	0.884	33	66	0.983	100	50	0.913	138	96	1	7
55	0.97	54	83	0.87	80	64	0.735	34	51	0.861	64	62	0.857	130	93	0.409	5
63	1	73	71	1	122	74	0.753	34	50	0.925	70	60	0.756	168	68	0.531	24
59	0.98	76	66	1	48	49	0.94	34	97	0.963	115	70	0.901	129	57	0.807	24
77	0.9	80	70	1	77	60	1	34	102	1	136	61	0.718	102	74	0.941	8
83	1	118	68	0.68	44	82	0.789	34	84	0.952	106	74	0.873	219	85	0.936	36
78	0.81	63	69	1	90	68	0.629	34	78	1	101	74	0.925	220	104	0.407	24
82	0.81	55	68	1	118	41	0.877	34	83	0.999	75	53	0.861	218	106	0.795	4
100	1	92	65	0.89	46	43	0.843	34	81	0.934	127	54	0.94	132	61	0	5
99	0.98	91	64	1	91	41	0.877	34	66	0.93	70	76	0.896	181	62	1	15
78	1	48	66	0.88	73	57	0.739	34	73	1	101	81	0.87	203	88	0.921	12
75	0.99	96	59	0.86	47	52	0.985	34	78	0.9	90	71	0.868	63	63	0.538	54
65	1	97	71	1	109	59	0.864	34	79	0.905	117	78	0.89	150	72	0.587	15
71	1	90	70	0.98	105	50	1	34	77	0.766	48	70	0.826	219	72	1	51
69	1	75	74	1	102	49	0.684	34	81	1	115	64	0.987	174	44	0.662	5
69	0.8	49	78	0.78	56	50	1	34	67	0.946	122	75	0.888	259	88	0.952	47
90	0.77	100	73	0.96	52	55	0.934	34	75	0.935	83	70	0.759	114	76	0.506	26
102	0.88	91	76	1	118	48	0.73	34	83	0.865	84	97	0.901	258	91	0.88	3
72	1	80	73	1	79	56	0.886	34	71	0.894	141	87	1	352	72	0.486	9
75	1	86	69	1	123	58	0.927	34	66	0.983	81	94	0.981	251	81	0.929	38
62	0.98	61	56	0.96	63	45	0.981	34	74	1	144	87	0.876	342	76	0.547	7
66	0.79	77	59	1	69	50	0.776	34	98	0.986	110	85	0.922	53	77	0.515	8
67	0.76	50	67	0.83	45	70	0.874	34	98	0.926	149	71	0.728	50	83	0.996	20
64	0.96	110	63	0.98	91	71	0.672	34	96	0.751	53	67	0.905	89	88	0.606	14
78	1	79	70	1	22	65	1	34	93	0.865	92	58	0.993	105	109	0.836	11
86	1	136	63	1	77	78	0.76	34	95	0.855	100	67	0.934	164	89	1	46
99	0.98	92	73	1	86	53	0.799	34	91	0.936	173	57	0.817	173	77	0.985	24
104	1	148	65	1	83	61	0.903	34	77	0.969	82	66	0.989	192	84	0.857	8
76	0.99	88	61	1	83	50	0.923	34	64	0.827	82	68	0.782	101	78	1	8
71	1	87	57	1	89	63	0.891	34	49	0.977	38	65	0.932	52	68	0	3
96	1	144	78	1	74	41	0.72	34	61	1	18	65	0.92	75	80	0.953	154
103	1	132	77	1	134	46	0.985	35	71	1	97	59	0.951	83	74	0.29	3
99	0.97	92	75	0.94	88	87	0.926	35	93	1	159	56	0.993	95	87	0.434	14
104	0.98	84	80	0.84	61	74	0.947	35	95	0.888	142	57	0.849	153	66	0.537	6
84	1	99	73	1	99	56	0.975	35	66	0.971	69	56	0.965	247	83	1	18
77	1	110	76	1	76	51	0.987	35	74	0.927	74	60	0.837	170	71	0.98	3
88	1	103	84	1	110	67	0.586	35	85	0.94	80	52	0.751	84	89	0.537	8
85	1	138	90	1	124	64	0.898	35	85	0.987	98	67	0.835	192	74	0.645	35
101	1	160	93	1	124	74	0.477	35	91	0.897	79	65	0.947	182	74	1	43
101	1	101	94	1	136	75	0.511	35	96	0.961	98	68	1	198	63	0.877	89
109	0.78	89	89	0.95	77	62	0.952	35	66	0.948	124	73	0.804	165	71	0.691	13
109	1	183	99	0.79	53	83	0.443	35	74	0.986	76	68	0.933	127	79	0.918	37
125	0.91	117	81	1	151	57	0.842	35	58	1	97	66	0.93	175	77	0.58	4
118	1	138	85	0.97	75	66	0.8	35	66	0.924	72	59	0.704	195	111	0.602	5
68	1	66	76	0.93	84	81	0.933	35	63	1	94	55	0.761	87	68	1	25
62	1	74	87	1	100	70	0.653	35	69	0.967	64	55	0.865	123	66	0.455	6
112	1	125	73	1	93	58	0.812	35	79	0.999	108	46	0.92	143	77	0.964	64
108	1	150	78	0.99	81	51	0.829	35	78	0.941	94	55	0.914	119	94	1	23
81	0.78	61	72	0.99	87	48	0.868	35	53	0.987	61	50	0.762	84	78	0.692	12
78	1	110	81	1	86	50	0.692	35	51	0.729	34	62	0.86	174	72	0	7
77	1	110	80	1	128	67	0.816	35	91	0.897	117	48	0.772	73	69	0.963	51
79	0.94	104	85	0.97	82	54	0.988	35	93	0.884	107	52	0.952	115	45	0.868	4
108	1	119	73	1	52	50	0.833	35	61	0.904	99	53	0.792	100	66	1	12
109	1	160	64	0.95	92	47	0.746	35	62	0.984	96	52	0.965	111	67	0.996	6
114	0.98	137	69	0.79	39	44	0.961	35	83	0.742	39	51	0.929	158	74	0.666	6
110	0.9	132	64	1	90	44	0.875	35	80	0.889	77	69	0.877	146	81	0.773	6
122	1	121	78	0.98	92	44	0.979	35	82	0.829	88	69	0.934	81	69	1	36
114	1	181	72	1	118	46	0.776	35	63	0.876	65	79	0.88	166	79	0.917	21
115	1	155	79	0.98	102	34	0.973	35	78	1	115	79	0.9	182	92	0.848	47
111	1	117	72	0.82	50	57	0.899	35	83	1	62	85	0.731	81	65	1	65
104	1	160	74	0.89	45	66	1	35	65	1	98	86	0.881	125	63	0.812	30
101	1	151	68	1	74	75	0.881	36	61	0.94	71	74	0.955	194	63	1	11
77	0.98	116	71	0.95	86	77	0.79	36	95	0.999	119	74	0.992	237	91	0.629	38
74	1	113	69	0.88	69	43	0.846	36	109	0.828	93	67	0.664	105	90	1	34
90	1	136	76	0.9	84	87	1	36	63	0.848	74	64	0.799	105	104	1	6
87	1	96	73	0.96	100	52	0.923	36	59	0.963	71	75	0.894	143	115	0.522	24
91	0.92	108	66	1	71	42	1	36	65	0.934	61	78	0.947	115	51	1	19
90	0.91	115	72	0.98	99	69	0.859	36	74	0.922	90	68	0.867	213	77	1	6
105	0.86	66	75	0.96	90	69	0.975	36	77	0.935	108	69	0.968	145	68	0.427	7
108	1	128	80	0.96	89	69	0.841	36	68	0.904	74	70	0.97	253	92	1	7
97	1	105	71	0.98	86	58	0.922	36	70	0.988	116	68	0.838	214	78	0.783	35
97	1	90	80	1	81	70	0.988	36	73	0.958	106	69	0.987	204	63	0.967	6
114	1	173	65	1	87	67	1	36	74	1	77	63	0.857	114	72	0.599	18
111	0.79	114	72	1	59	59	0.846	36	72	0.608	31	65	0.845	57	67	0.978	15
90	0.91	84	61	1	69	60	0.927	36	78	0.946	99	61	0.898	123	52	0.848	9
101	0.98	125	69	0.84	38	46	0.985	36	80	0.836	86	69	0.847	177	66	0.671	25
103	1	135	59	0.93	80	53	0.739	36	92	0.85	91	78	0.889	137	69	1	12
111	1	130	60	0.98	61	54	0.92	36	107	0.981	131	98	0.917	310	100	1	31
78	1	122	55	0.96	69	51	0.738	36	75	0.942	105	116	0.98	356	66	0.534	3
70	1	92	51	0.98	42	66	0.786	36	79	0.88	122	88	0.886	285	93	0.526	25
110	0.83	94	61	1	53	59	0.969	36	96	0.882	116	83	0.899	265	123	1	51
105	0.85	98	60	0.96	99	55	1	36	104	0.888	141	82	0.837	270	80	0.862	70
134	1	145	68	0.98	74	69	1	36	50	0.48	59	76	0.792	126	61	0	19
135	0.99	132	67	1	76	56	0.905	36	55	0.977	73	78	0.922	82	81	0.574	5
88	1	116	79	1	104	57	0.843	36	64	1	71	69	0.865	158	69	0.646	14
89	0.92	83	80	0.95	88	38	0.848	36	70	0.963	80	74	0.788	60	79	0.533	57
107	0.94	110	87	1	111	61	0.637	36	58	0.986	84	73	0.99	42	67	0.313	5
110	1	126	80	0.99	86	49	0.785	36	57	0.941	53	61	0.862	110	87	1	20
96	0.95	105	69	0.92	83	64	0.749	36	69	0.875	61	57	0.814	90	67	0.841	10
87	0.83	74	66	1	111	57	0.887	36	69	0.97	63	51	0.924	84	89	1	49
86	1	89	65	0.93	54	58	0.972	36	77	1	73	52	0.805	82	89	0.712	33
90	0.9	72	57	1	71	70	0.983	36	75	0.934	137	46	0.789	103	81	0.984	13
93	0.89	106	67	1	71	66	0.816	36	62	1	65	44	0.974	104	72	0.717	4
95	1	136	57	0.91	54	52	0.813	36	64	0.999	60	81	0.718	184	73	0.709	21
73	1	83	61	1	86	66	0.712	36	57	1	96	88	0.853	243	102	0.773	12
75	1	91	61	0.99	89	65	0.698	36	55	0.768	61	87	0.899	172	103	1	22
84	0.97	90	64	1	87	76	0.86	36	82	0.964	73	78	0.835	213	84	0.751	83
84	0.96	94	61	1	101	67	0.887	36	80	0.951	102	66	0.84	225	85	0.58	21
82	0.92	51	44	0.99	48	75	0.928	36	64	0.903	78	71	0.909	250	57	0.882	23
83	1	103	52	0.96	69	44	0.751	36	84	1	115	62	0.802	146	73	0.793	28
82	1	93	57	0.91	47	53	0.866	36	75	0.929	76	62	0.924	209	60	0.908	5
80	0.91	79	53	0.81	44	46	0.982	36	81	0.985	106	66	0.956	135	71	1	43
100	0.96	108	45	1	56	49	0.844	36	93	0.751	112	67	0.839	137	62	0.939	31
106	0.94	116	43	1	39	52	0.941	36	71	0.935	67	65	0.877	162	84	1	16
107	1	137	51	1	75	80	0.613	36	63	0.991	95	70	0.977	93	84	0.998	35
98	1	87	46	1	90	67	0.986	37	74	0.747	63	65	0.889	143	88	0.709	4
105	1	113	46	0.95	52	88	0.996	37	74	0.966	105	64	0.996	141	130	1	19
89	1	91	39	1	63	63	0.815	37	81	0.844	63	59	0.91	63	70	0.799	32
108	1	139	66	0.93	74	65	0.949	37	91	1	106	63	0.942	111	67	1	11
117	0.92	116	61	1	102	58	0.727	37	72	0.977	53	66	0.981	153	51	0.623	7
116	1	146	67	1	84	66	0.885	37	73	0.727	54	71	0.931	195	70	0.432	15
120	0.95	156	63	1	119	51	0.559	37	52	0.863	48	73	0.961	169	77	0.895	17
112	1	124	56	0.92	83	76	0.753	37	51	0.799	35	74	0.993	228	77	0	11
113	1	179	56	1	34	60	1	37	60	0.97	83	87	0.935	307	82	0.576	48
95	1	97	74	0.97	105	46	0.879	37	61	0.89	71	85	0.786	153	86	0.863	33
98	1	121	68	1	93	36	0.982	37	62	0.958	54	72	0.816	273	76	0.188	15
89	0.73	71	94	0.7	56	45	0.979	37	53	0.898	62	75	0.946	239	73	1	20
95	0.6	80	92	1	95	61	0.941	37	64	1	64	77	0.958	267	102	0.372	7
106	0.72	78	96	1	155	63	0.553	37	70	0.998	102	75	0.896	133	73	0.853	11
108	1	127	95	1	111	40	0.974	37	74	0.937	110	75	0.92	198	83	0.548	43
100	0.99	106	91	1	95	56	0.864	37	72	0.93	68	72	0.876	155	73	0.626	9
111	1	137	91	1	105	39	0.985	37	61	0.864	77	73	0.973	148	78	0.604	6
125	0.95	157	84	1	102	70	1	37	54	0.654	24	72	0.948	157	70	0.948	32
115	0.92	102	84	0.99	131	52	0.852	37	62	0.871	50	88	0.891	210	67	0.863	13
103	1	147	70	1	101	44	0.896	37	60	0.883	40	79	0.784	147	113	1	85
108	1	123	72	1	70	48	0.955	37	50	0.918	81	98	0.882	197	71	0.895	14
106	1	156	68	1	81	63	0.902	37	53	0.912	68	102	0.919	345	72	0.691	7
116	0.98	146	66	1	81	51	0.857	37	72	0.951	38	97	0.487	67	97	0.851	144
97	0.95	102	68	1	97	50	0.679	37	69	1	94	101	0.919	224	73	0.754	13
102	1	102	66	1	87	87	0.785	37	66	0.926	110	72	0.919	279	87	0.939	22
92	0.94	114	68	1	100	78	0.997	37	66	0.856	71	78	1	113	58	0.435	22
88	0.86	87	66	0.98	69	54	0.721	37	73	0.828	78	77	0.954	196	63	0.509	7
113	1	146	61	0.93	66	53	0.963	37	92	0.938	94	81	0.856	208	72	0.882	54
116	0.88	112	62	0.89	54	52	0.718	37	54	1	62	77	0.863	200	92	0.949	15
134	0.98	133	67	0.73	51	50	0.757	37	65	0.949	97	64	0.761	135	49	0.551	30
142	1	173	68	0.98	90	86	0.85	37	82	0.85	71	73	0.87	83	99	0.83	36
125	1	169	82	1	84	78	0.877	37	72	0.948	88	70	0.972	182	67	1	6
118	1	183	89	1	140	56	1	37	67	0.825	69	50	0.923	108	60	0.985	24
95	0.89	83	91	0.93	95	67	0.906	37	76	0.978	103	51	0.943	176	59	0.856	7
87	1	102	89	0.99	87	71	0.751	37	75	0.948	97	80	0.672	73	79	0.5	23
91	0.98	107	68	0.93	82	70	0.92	37	77	0.763	86	78	0.948	159	113	1	12
88	0.98	110	67	0.81	50	45	0.76	37	85	0.84	81	80	0.84	159	72	0.416	9
119	0.99	134	66	1	90	58	0.968	37	84	0.902	121	81	0.937	166	59	0.587	9
123	1	211	62	1	60	63	0.664	37	57	0.985	69	86	0.901	144	70	0.913	36
137	0.63	54	64	0.93	57	54	0.941	37	58	1	104	89	0.964	190	82	0.213	8
136	1	145	65	1	73	49	0.772	37	80	1	85	91	0.796	133	81	0.982	37
139	1	202	56	1	73	70	0.963	37	78	0.998	99	87	0.838	144	100	1	43
145	1	154	55	1	73	55	0.802	37	74	0.99	81	75	0.618	44	92	0.647	108
147	1	142	55	0.99	68	70	0.743	37	66	0.968	68	82	0.658	78	67	0.814	3
149	1	224	53	0.98	55	82	0.84	37	96	0.996	227	79	0.802	185	53	1	5
139	1	167	58	1	84	62	0.804	37	100	0.975	120	79	0.93	66	55	0.855	55
138	1	165	54	1	64	73	0.645	37	60	1	66	83	0.903	87	93	1	16
136	1	177	66	1	91	65	0.97	38	63	1	88	88	0.818	114	74	1	4
136	1	157	66	0.87	42	76	0.944	38	77	0.878	80	75	0.947	214	91	0.881	25
116	1	153	66	0.98	70	66	0.996	38	79	0.97	99	71	0.859	164	74	1	9
107	0.98	124	68	1	110	72	0.645	38	82	0.964	101	65	0.976	182	82	0.763	134
124	0.96	146	82	0.99	91	54	0.953	38	92	0.929	122	58	0.883	113	81	0.416	5
123	0.98	152	83	0.96	90	79	0.901	38	87	0.87	156	65	0.852	153	77	0.976	47
113	1	153	86	0.69	86	43	0.93	38	83	0.878	104	63	0.961	126	105	0.612	9
117	1	142	89	0.9	72	53	0.973	38	87	0.988	106	62	0.879	87	61	0.583	8
105	1	151	73	0.93	115	60	0.987	38	76	0.931	96	63	0.693	24	82	0.903	20
109	0.99	144	70	1	83	67	0.751	38	72	0.945	108	71	0.957	140	93	0.888	88
108	0.92	82	56	1	94	65	0.811	38	75	1	102	66	0.982	153	67	0.886	17
115	1	189	54	1	73	77	0.88	38	57	1	87	63	0.923	174	70	1	5
128	1	155	63	1	105	70	0.99	38	64	1	82	57	0.755	74	83	0.313	15
137	0.95	134	55	1	71	47	0.683	38	99	0.876	138	44	0.999	140	47	0.764	6
113	0.98	99	77	0.99	127	55	0.795	38	92	0.907	149	37	0.779	69	72	0.892	6
122	1	161	65	0.93	57	41	0.851	38	56	0.981	92	81	0.8	114	81	0.506	4
91	0.92	100	78	1	110	60	0.709	38	58	0.928	57	76	0.953	151	75	0.883	10
87	1	112	74	0.96	96	74	0.913	38	74	0.938	143	88	0.996	233	47	0.626	4
108	0.89	136	72	0.93	76	83	0.732	38	77	0.956	96	77	0.96	105	82	0.916	5
115	0.87	161	69	1	80	71	0.833	38	72	0.991	106	61	0.967	160	82	0.779	34
142	0.98	136	70	0.88	78	45	0.75	38	84	0.964	107	60	0.868	163	75	0.669	37
148	1	200	71	0.95	84	41	0.685	38	73	0.863	65	72	0.931	173	84	0.448	28
116	0.96	139	76	1	75	60	0.85	38	63	0.862	57	76	0.981	185	58	0.905	12
115	1	176	70	1	88	73	0.876	38	79	0.858	94	83	0.799	180	83	0.702	15
119	1	174	67	1	90	47	0.997	38	74	0.956	96	90	0.958	202	89	0.829	26
121	0.89	106	77	0.91	51	76	0.601	38	57	0.993	76	73	0.851	171	88	1	22
101	1	162	64	0.89	49	57	0.631	38	65	0.965	64	72	0.925	132	68	0.812	50
101	0.98	87	74	0.99	84	54	0.781	38	93	1	131	73	0.988	197	86	0.684	19
130	1	161	64	1	48	63	0.905	38	90	0.953	126	72	0.977	146	53	0.606	13
122	0.95	139	74	1	99	58	0.661	38	73	0.699	65	71	0.806	236	39	0.451	10
126	1	125	64	0.99	91	60	0.684	38	81	0.925	114	75	0.851	178	57	0.963	35
125	0.97	164	63	0.94	66	77	0.563	38	57	0.851	53	48	0.85	110	86	0.694	6
120	0.96	127	58	1	73	81	0.853	38	55	0.846	44	52	0.806	141	87	1	9
118	0.79	123	57	1	69	92	0.954	38	61	0.965	86	78	0.799	205	65	0.94	9
129	0.78	107	54	1	68	64	0.933	38	52	0.923	46	101	0.827	282	80	0.871	20
134	1	102	61	0.96	76	56	0.806	38	90	0.97	112	78	0.961	212	70	0.714	3
136	0.95	137	53	1	71	45	0.869	38	97	0.955	125	96	0.973	230	73	1	6
137	0.92	124	50	1	65	69	0.82	38	62	0.882	54	91	0.831	195	59	0.62	5
102	0.95	98	60	0.99	60	50	0.796	38	77	0.978	76	84	0.976	200	73	1	26
98	1	157	61	1	69	77	0.638	38	97	0.871	111	89	0.797	192	82	0.971	85
122	0.87	114	64	0.87	67	52	0.779	38	88	0.807	106	87	0.734	170	99	0.661	36
122	0.9	117	75	0.95	76	62	0.859	38	66	0.913	89	93	0.839	223	78	0.743	47
122	0.82	135	63	1	99	55	0.81	38	80	0.985	81	92	0.852	119	86	0.401	28
120	0.91	174	67	0.85	77	51	0.99	38	91	0.918	125	91	0.762	239	80	0.953	71
109	0.73	84	54	0.98	59	39	0.818	38	92	0.932	152	93	0.83	178	82	0.898	55
105	1	168	61	0.95	56	50	0.771	38	104	0.996	135	86	0.797	111	86	1	30
121	1	126	64	0.97	104	47	0.937	38	94	0.918	171	87	0.583	56	104	0.372	8
118	1	168	71	1	76	81	0.898	38	96	0.672	112	79	0.946	142	70	0.865	4
119	1	143	73	0.84	73	60	0.675	38	84	0.925	133	90	0.89	166	116	0.452	6
112	1	124	73	1	88	67	0.987	38	67	1	58	75	0.954	251	90	0	11
146	0.95	184	79	0.92	102	77	1	38	64	1	77	79	0.848	247	73	0	30
151	1	134	79	1	123	84	0.807	38	69	0.888	54	71	0.838	172	77	0.822	18
149	1	226	81	1	89	41	0.804	38	67	0.757	70	80	0.966	230	74	0	7
155	0.98	218	73	0.96	50	65	0.858	39	59	0.686	47	79	0.786	185	92	0.681	6
130	0.79	102	81	1	85	82	0.853	39	62	0.74	51	74	0.852	212	92	0.681	21
125	0.8	104	71	0.98	97	60	0.996	39	96	0.958	110	85	0.992	205	91	0.585	28
127	0.95	169	52	1	77	63	0.957	39	96	0.852	99	72	0.933	158	85	1	10
120	0.84	86	55	0.76	42	62	0.799	39	73	0.906	88	75	0.859	169	58	0.508	18
91	0.82	83	54	0.89	47	56	0.992	39	70	0.569	91	67	0.975	149	82	0.471	6
95	0.78	73	54	1	56	66	0.898	39	77	0.907	73	84	0.801	144	75	1	18
117	0.98	131	52	0.83	47	47	0.83	39	80	0.886	101	67	0.917	234	91	0.709	27
127	1	149	55	1	61	58	1	39	66	0.965	68	93	0.908	105	74	0.273	5
165	1	184	62	1	89	46	0.863	39	78	0.864	67	75	0.867	68	97	0.639	45
172	0.98	205	66	1	83	58	0.891	39	63	0.953	80	94	0.825	260	100	1	47
155	1	166	68	0.94	88	43	0.97	39	66	0.94	73	84	0.786	164	104	1	233
174	1	206	66	1	41	43	0.918	39	96	1	100	78	0.68	159	101	0.61	39
138	1	162	55	1	87	77	0.613	39	97	0.984	98	78	0.817	198	76	0.8	26
145	0.97	161	60	0.96	68	48	0.884	39	59	0.878	70	62	0.818	142	55	0	5
133	1	145	65	1	82	45	0.731	39	59	0.956	62	72	0.831	156	53	0.356	6
132	1	159	69	0.97	86	66	0.664	39	69	0.872	62	69	0.895	127	73	0.466	14
142	0.79	96	62	0.83	63	69	0.872	39	68	1	50	82	0.832	122	90	0.401	3
145	0.97	188	70	1	56	45	0.965	39	63	0.901	76	70	0.926	190	117	0.631	24
147	0.93	167	63	0.65	21	72	0.833	39	67	0.845	72	74	0.728	135	71	1	53
149	1	172	61	1	104	55	0.671	39	51	0.807	52	64	0.737	132	78	0.797	6
128	0.89	130	57	0.94	65	76	0.368	39	66	0.985	75	72	0.668	132	77	1	9
126	0.96	116	59	0.98	88	52	0.815	39	75	0.928	82	70	0.843	154	69	0.595	7
121	0.81	81	67	1	65	68	0.878	39	71	0.791	74	78	0.821	221	77	0.801	37
114	0.68	74	66	0.98	84	59	0.837	39	97	0.723	48	67	0.795	128	73	1	19
121	1	151	102	0.92	100	60	0.811	39	110	0.982	190	68	0.779	191	45	0.832	9
123	0.95	177	108	1	109	55	0.8	39	75	1	104	68	0.865	104	74	1	9
121	1	173	105	0.94	135	51	0.932	39	81	0.99	75	70	0.688	56	84	0.615	19
124	0.95	154	111	1	110	58	0.929	39	66	0.865	98	75	0.855	117	75	0.367	12
165	1	187	86	0.89	61	75	0.808	39	73	0.69	54	74	0.707	121	59	0.334	19
164	0.94	161	80	1	160	41	0.913	39	73	1	145	66	0.902	107	107	0.61	137
136	1	188	63	1	131	55	1	39	66	0.748	32	56	0.964	161	91	0.518	11
133	0.98	184	68	1	82	75	0.857	39	49	0.924	79	73	1	281	68	0.907	67
123	1	135	49	1	86	97	0.493	39	49	0.929	63	74	0.951	287	48	0.477	39
130	1	161	51	1	101	63	0.878	39	74	0.733	51	77	0.991	259	48	1	5
140	0.93	126	55	1	70	62	0.926	39	84	0.917	113	88	0.821	188	101	0	48
142	1	186	57	1	73	44	0.935	39	76	0.78	56	52	1	134	91	0	31
137	0.94	120	73	0.97	60	52	0.813	39	76	0.896	97	64	0.643	68	55	0.367	12
138	0.98	118	67	1	111	53	0.979	39	81	0.861	74	38	0.921	112	63	1	21
130	0.88	157	71	0.89	57	66	0.954	39	83	0.807	88	41	0.914	26	57	0.541	16
129	0.92	195	68	1	107	69	0.965	39	82	0.899	79	59	0.927	58	79	0	15
137	1	157	57	1	93	46	0.705	39	81	1	107	56	0.955	222	68	0.994	22
128	0.89	147	61	1	66	64	0.787	39	87	0.923	102	77	0.822	166	58	1	15
132	0.99	190	61	0.93	92	45	0.836	39	90	0.86	157	73	0.905	169	76	0.701	11
128	0.62	20	61	1	72	48	0.855	39	98	0.853	49	109	0.934	209	96	1	3
106	0.98	95	69	0.99	90	55	0.962	39	99	0.943	117	110	0.906	288	64	0.699	15
119	1	164	72	1	85	55	0.899	39	55	0.985	44	104	0.761	196	62	1	3
108	1	130	58	0.98	70	41	0.991	39	67	0.761	81	102	0.871	91	75	0.631	8
110	0.9	63	54	0.96	83	53	0.943	39	63	0.732	53	101	0.999	195	88	0.935	3
123	0.84	137	63	1	62	44	0.979	39	66	0.949	70	97	0.91	123	75	0.642	7
120	0.87	116	62	1	86	45	0.961	39	44	0.872	40	71	0.904	181	57	0.453	8
95	1	108	58	1	76	81	0.964	39	43	0.796	42	61	0.958	38	101	0.888	48
103	0.89	98	59	1	62	54	0.768	39	44	0.699	15	75	0.858	189	80	1	7
122	0.85	87	54	0.97	96	44	0.865	39	44	0.852	45	61	0.929	162	77	1	32
132	0.82	104	58	0.82	37	70	0.977	39	93	0.93	130	85	0.874	137	70	0.9	7
117	0.91	109	60	0.98	53	53	0.726	39	95	0.915	142	76	0.912	128	74	1	34
115	0.99	138	64	0.98	60	71	0.871	39	118	1	164	56	0.841	88	72	0	31
141	0.9	159	63	1	62	66	0.755	40	104	0.854	132	55	0.802	120	63	1	11
147	0.95	192	60	1	58	51	0.794	40	93	0.96	96	64	0.814	83	51	1	3
135	0.94	157	70	0.82	67	51	0.894	40	92	0.963	101	67	0.588	42	66	1	7
134	1	125	66	1	111	58	0.886	40	82	0.959	107	73	0.891	52	54	1	13
144	0.85	96	59	0.88	61	74	0.36	40	91	0.843	144	76	0.575	49	98	0.432	8
141	0.83	151	61	0.93	64	49	0.822	40	51	1	113	71	0.75	142	105	1	10
143	0.95	184	54	0.53	7	64	0.798	40	52	1	96	68	0.889	134	68	0.904	26
145	0.81	112	55	0.92	79	57	1	40	86	0.896	110	67	0.979	131	52	1	11
128	1	168	47	1	59	56	0.927	40	69	0.965	77	62	0.762	187	67	1	13
124	1	158	50	0.99	74	55	0.977	40	69	0.937	43	55	0.928	113	48	1	7
102	0.88	107	75	0.9	62	50	0.979	40	68	0.812	79	38	0.885	60	40	0.823	13
100	0.98	127	74	0.86	84	88	0.748	40	50	0.969	48	56	0.907	169	88	0.654	3
101	0.98	121	75	0.95	82	80	0.777	40	51	1	90	50	0.958	111	81	0.858	23
105	0.97	96	74	0.92	60	63	0.96	40	66	1	62	61	0.762	83	60	0.976	27
111	0.99	137	79	0.97	98	75	0.974	40	64	0.967	99	63	0.732	51	53	0.604	25
109	0.98	112	78	1	78	43	0.969	40	69	0.895	80	61	0.736	147	78	0.523	4
117	0.93	109	96	0.97	133	78	0.915	40	62	0.889	62	58	0.662	43	69	0.74	21
115	1	172	87	0.93	95	54	0.821	40	99	1	128	62	0.959	174	79	0.527	15
130	1	113	78	1	116	57	0.89	40	92	0.898	113	62	0.942	176	62	0.985	20
127	1	147	76	1	66	54	0.989	40	73	0.816	66	83	0.84	137	87	0.97	52
136	0.86	118	93	1	116	65	0.707	40	74	0.897	89	91	0.902	228	78	1	8
131	1	171	95	1	148	55	0.937	40	78	0.979	62	89	0.761	159	52	1	19
94	0.64	61	97	1	145	62	0.835	40	74	0.715	69	89	0.853	190	121	1	7
111	0.82	88	91	1	122	64	0.966	40	75	0.839	84	93	0.998	213	57	1	3
126	1	191	94	0.99	117	67	0.971	40	66	0.787	83	80	0.834	122	69	0.842	14
133	0.97	149	90	1	85	71	0.835	40	51	0.943	32	96	0.868	102	91	0.727	45
118	1	158	100	0.93	107	59	0.866	40	59	0.745	24	98	0.802	115	60	0.856	24
125	1	124	97	1	112	63	0.985	40	85	0.8	150	92	0.961	223	78	0.519	6
153	0.92	123	43	1	37	51	0.803	40	99	0.678	63	93	0.678	203	64	1	16
158	0.98	205	48	0.99	47	50	0.846	40	80	0.838	93	96	0.885	267	91	0.958	33
142	1	114	43	0.96	69	43	0.865	40	77	0.921	105	100	0.993	254	72	0.781	37
141	1	176	43	0.99	49	69	0.759	40	59	1	44	97	0.919	266	75	0.588	6
157	1	202	54	1	43	71	0.7	40	61	0.85	32	100	0.924	341	97	0.604	61
156	0.97	160	49	1	70	65	0.913	40	79	0.878	86	84	0.763	171	51	0.712	3
145	1	160	59	1	123	62	0.994	40	85	0.871	118	86	0.959	139	86	0.738	13
146	1	169	57	0.91	51	51	0.979	40	74	0.985	73	57	0.98	79	92	0	3
107	0.89	105	74	1	91	65	0.953	40	68	0.746	89	58	0.77	109	84	0.857	10
112	0.82	97	73	0.99	122	60	0.724	40	85	0.845	75	72	0.965	189	79	0.825	5
152	0.98	155	78	1	125	52	0.968	40	78	0.844	55	74	0.906	203	58	0.665	24
158	1	209	76	0.89	62	66	0.977	40	67	0.81	56	58	0.995	150	73	0.898	35
126	1	158	80	1	100	59	0.791	40	56	0.913	70	67	0.865	112	77	0.71	4
127	1	166	83	1	104	69	0.718	40	65	1	99	71	0.989	172	59	0.573	23
112	0.93	127	69	0.69	34	63	0.84	40	65	1	68	71	0.931	104	60	0.658	8
115	0.98	162	69	0.64	35	75	0.987	40	61	0.846	64	71	0.762	147	97	0.89	40
94	0.88	81	69	0.66	24	69	0.848	40	66	0.722	19	71	0.943	137	91	0.74	42
95	1	146	68	1	67	62	0.784	40	56	0.809	24	78	0.955	327	74	1	6
105	1	129	63	0.84	33	59	0.72	40	59	1	78	83	0.919	238	94	0.988	26
99	0.93	125	61	0.62	39	50	0.716	40	83	0.94	104	104	0.842	108	79	0.289	14
106	1	124	53	0.9	35	58	0.747	40	89	0.926	106	109	0.98	307	81	0.928	4
104	0.98	96	50	1	78	55	0.739	40	94	0.949	118	93	0.927	206	71	0.897	9
134	1	160	51	0.98	70	56	0.769	40	80	0.777	43	108	0.827	162	76	1	9
131	1	150	51	0.92	59	67	0.685	40	86	0.91	97	86	0.966	285	50	0.843	25
130	0.89	114	50	0.94	64	62	0.989	40	82	0.914	131	83	0.948	279	86	1	38
130	0.88	114	52	1	61	70	0.444	40	76	0.79	72	79	0.827	190	92	1	14
115	1	167	69	0.96	90	64	1	40	73	0.95	94	86	0.947	194	47	0.558	4
106	0.91	87	73	0.98	87	61	0.98	40	35	0.966	31	67	0.933	97	59	0.634	10
119	0.97	114	63	1	61	45	0.791	40	47	0.958	48	64	0.892	153	62	0.487	10
124	0.95	133	61	0.98	74	53	0.999	40	99	0.886	129	69	0.791	151	65	1	30
119	1	121	60	0.89	49	68	0.944	40	79	0.929	97	69	0.902	187	84	1	14
126	0.78	120	59	1	86	76	0.875	40	83	0.914	92	74	0.808	121	91	1	4
138	0.98	178	64	0.97	52	69	0.785	40	86	0.783	75	78	0.755	91	94	0.68	57
131	0.82	99	70	1	90	61	0.931	40	74	1	99	90	1	244	112	0.714	13
96	1	145	63	0.99	99	57	0.954	41	81	1	117	86	0.876	166	63	0.547	19
101	1	101	63	0.98	93	59	0.959	41	87	0.918	121	90	0.856	182	59	1	19
97	0.98	105	60	1	79	90	0.845	41	76	0.83	66	97	0.825	164	72	0.872	10
106	0.91	87	64	1	81	38	0.935	41	65	0.657	48	80	0.9	238	79	1	14
105	1	135	66	0.85	60	64	0.992	41	59	0.872	84	87	0.839	202	82	1	5
111	1	135	70	1	94	53	0.832	41	78	0.93	161	102	0.997	203	83	1	6
107	1	124	71	1	128	39	1	41	86	0.929	82	103	0.973	165	98	0.954	23
113	0.97	111	73	1	75	69	0.785	41	75	0.844	38	66	0.966	123	62	1	34
129	0.98	125	59	0.85	76	67	0.87	41	78	1	103	72	0.983	153	70	0.934	11
123	1	139	62	1	82	57	0.887	41	85	0.888	110	66	0.796	132	75	0.932	15
78	0.93	69	46	1	33	76	0.98	41	72	0.807	73	64	0.91	168	56	0.49	4
83	1	72	42	0.91	52	58	0.696	41	76	0.918	87	69	0.938	164	60	0.863	39
87	0.98	89	50	0.95	42	77	0.791	41	74	0.994	105	64	0.862	137	87	1	78
84	1	109	44	1	68	72	0.842	41	68	0.914	100	88	0.758	26	52	0.887	23
88	0.86	81	51	1	84	52	1	41	66	0.684	95	82	0.895	135	60	0.956	8
97	0.87	103	48	1	71	55	1	41	50	1	44	93	0.92	275	51	1	7
92	0.95	102	60	1	87	62	0.964	41	55	1	72	89	0.938	108	76	1	7
99	0.92	112	57	1	31	54	0.864	41	94	0.784	116	101	0.814	220	59	1	16
113	1	164	64	1	99	57	0.993	41	92	0.928	108	104	0.779	189	81	0	14
112	1	150	69	1	124	62	0.998	41	61	0.97	72	97	0.758	234	73	0.814	27
104	1	132	72	0.99	86	58	0.894	41	56	0.999	76	99	0.884	183	79	0.596	7
107	0.97	133	76	1	95	51	0.742	41	84	0.94	95	96	0.969	212	55	0.741	28
98	0.8	55	79	1	138	58	0.895	41	84	0.914	111	90	0.934	298	93	0.531	10
91	1	99	81	1	106	46	0.82	41	85	0.983	120	95	0.979	164	91	0.633	4
110	1	129	85	1	113	81	0.864	41	92	0.988	93	96	0.865	217	75	1	31
114	1	170	82	0.95	70	79	0.733	41	76	0.943	90	101	0.984	221	73	0.918	18
120	0.98	136	76	0.99	136	52	0.939	41	66	0.857	85	95	0.903	262	77	0	8
123	0.98	128	73	0.84	83	67	0.989	41	85	0.996	99	98	0.916	145	70	1	7
91	1	121	73	0.95	84	45	0.982	41	91	0.916	161	101	0.934	216	83	0.822	6
87	0.88	97	71	0.86	72	56	0.746	41	75	0.845	20	96	0.633	122	83	1	8
82	1	106	53	0.91	19	66	0.766	41	76	0.888	84	101	0.889	120	57	1	3
77	0.94	79	51	0.96	61	84	1	41	103	1	147	81	0.887	244	89	0.943	13
126	1	132	71	1	104	75	0.996	41	94	0.984	137	72	0.981	200	89	0.472	59
123	0.99	104	79	1	81	73	0.719	41	63	0.942	68	72	0.881	162	97	1	35
85	1	94	54	1	60	45	0.988	41	75	0.916	85	78	0.874	142	73	0.849	8
82	0.94	110	57	1	91	59	0.845	41	65	0.89	65	78	0.921	190	91	0.903	68
94	0.98	124	59	0.89	61	59	0.814	41	67	0.951	76	78	0.931	220	46	0.877	11
99	1	128	58	1	31	51	0.762	41	73	0.925	75	55	0.622	88	79	1	14
95	1	143	48	0.98	41	61	0.744	41	77	0.98	104	46	0.864	83	85	0.749	4
98	0.93	102	51	0.88	50	58	0.965	41	70	0.88	78	54	0.902	100	82	0.505	4
101	1	99	51	0.98	63	57	0.88	41	61	1	56	47	0.839	112	74	0.985	7
99	1	129	57	0.97	65	58	0.756	41	78	0.981	100	60	0.936	144	90	1	17
96	0.93	99	43	1	57	46	0.808	41	68	0.82	48	68	0.922	129	72	0.468	12
89	0.89	98	47	1	54	65	0.883	41	104	0.861	104	67	0.906	241	109	0.776	19
91	0.88	92	50	1	79	55	0.641	41	92	0.877	100	64	0.844	108	99	0.384	67
91	0.93	105	55	1	54	63	0.516	41	101	0.823	101	56	0.97	130	94	0.827	46
101	1	107	57	0.95	60	54	0.849	42	83	0.865	74	56	0.901	103	85	0.444	16
72	0.96	80	50	0.76	33	41	1	42	67	0.778	86	64	0.802	78	86	1	5
77	1	83	57	1	69	50	0.72	42	72	0.915	82	79	0.927	126	82	0.803	22
94	0.99	87	53	0.97	69	81	0.622	42	71	0.823	82	69	0.887	149	94	0.523	17
102	0.97	82	64	1	65	43	0.993	42	60	0.923	80	68	0.835	102	64	0.967	17
72	0.96	94	71	1	101	61	0.797	42	64	0.852	56	78	0.799	78	56	0.696	6
82	0.97	76	77	1	98	52	0.986	42	55	0.883	50	84	0.924	304	99	1	8
96	0.64	35	79	1	129	79	0.648	42	90	0.955	116	77	0.896	284	71	0.293	11
93	1	104	61	1	78	65	0.992	42	79	0.875	79	75	0.848	193	53	1	16
99	0.91	120	58	1	80	94	1	42	81	0.783	43	61	0.821	157	65	0.21	23
95	0.98	141	62	0.85	59	50	0.814	42	79	0.984	69	62	0.852	212	87	1	33
116	0.98	117	57	1	81	52	0.919	42	65	1	63	61	0.782	116	95	0.422	44
121	0.9	118	56	1	113	55	0.936	42	78	0.835	82	62	0.997	152	77	0.944	28
94	1	96	54	0.98	35	80	0.881	42	127	0.87	138	78	0.889	113	83	0.761	9
90	1	106	65	1	88	62	0.986	42	122	0.962	160	73	0.901	122	90	0.976	4
94	0.95	101	49	1	60	54	0.821	42	52	0.708	21	93	0.675	107	85	0.271	23
86	1	77	63	1	68	47	0.977	42	63	0.899	60	81	0.939	144	68	0.571	5
99	1	102	50	0.91	26	40	0.876	42	89	1	143	79	0.966	170	69	0.832	17
95	0.88	80	60	1	83	67	0.98	42	78	0.994	106	75	0.709	127	79	0.626	35
90	1	98	52	0.91	68	50	1	42	62	1	91	98	0.846	216	70	0.824	34
92	1	102	67	0.98	84	53	0.944	42	72	0.731	59	101	0.989	121	88	1	17
83	1	122	76	0.84	93	49	0.713	42	68	0.993	78	78	0.969	133	77	0.616	25
86	1	128	67	1	84	94	0.783	42	66	0.965	60	79	0.786	118	91	0.668	3
110	1	138	72	0.82	71	104	0.995	42	67	0.953	78	71	0.905	85	73	0.85	34
109	1	138	51	0.97	50	62	0.88	42	74	1	92	67	0.673	50	83	1	22
105	0.98	145	52	0.98	68	54	1	42	77	1	90	81	0.996	112	69	1	6
102	0.87	94	53	0.89	68	69	0.99	42	74	0.981	87	72	0.892	153	97	1	40
103	0.81	84	58	1	65	61	1	42	53	0.978	38	75	0.963	170	62	1	19
105	1	146	55	0.86	64	63	0.921	42	51	0.886	52	72	0.841	105	58	1	32
102	1	111	52	1	85	79	0.691	42	84	0.817	103	74	0.835	117	63	0.939	6
113	1	143	54	1	82	73	0.916	42	81	0.718	110	80	0.983	215	99	1	93
100	1	109	50	1	90	48	0.883	42	57	0.873	40	71	0.944	203	88	1	14
107	1	104	54	1	55	50	0.812	42	47	0.881	44	76	0.971	116	75	0.695	8
113	1	130	49	0.96	67	59	0.971	42	68	0.808	54	94	0.872	121	84	0.725	9
119	1	136	61	1	84	74	1	42	56	0.944	58	87	0.96	153	53	0	5
108	1	111	58	1	54	55	0.767	42	78	0.994	63	68	0.886	179	107	0.8	28
118	0.99	179	60	1	79	49	0.954	42	69	1	31	71	0.91	136	91	0.976	6
108	0.87	98	58	1	87	48	0.92	42	71	1	117	71	0.957	209	78	0.797	62
102	0.97	103	58	0.92	74	43	1	42	65	0.881	70	72	0.865	240	62	0.575	10
119	0.97	140	61	0.94	82	72	0.615	42	77	1	81	64	0.814	126	74	0.827	7
110	0.86	114	56	1	72	67	0.709	42	77	0.984	106	54	0.851	81	83	0	5
100	1	92	56	0.91	50	63	0.903	42	87	0.873	60	78	0.925	232	107	0	27
98	0.9	90	51	1	52	71	0.711	42	99	0.875	132	63	0.973	223	94	0	21
			61	1	45	69	0.797	42	103	0.964	115	76	0.688	138	84	0.616	82
			60	1	78	84	0.75	42	89	0.977	96	73	0.968	189	73	0	10
			62	0.98	74	90	0.923	42	69	0.859	88	81	0.875	86	100	1	24
			63	0.99	100	89	0.644	42	84	0.867	84	67	0.89	124	66	0.946	62
			63	1	75	64	0.88	43	84	0.848	92	57	0.71	126	70	0.689	41
			63	0.99	95	60	0.839	43	81	0.91	87	49	0.849	108	62	0.199	5
			67	0.87	54	60	0.945	43	74	1	98	56	0.867	209	68	0.454	3
			41	1	76	62	0.986	43	73	0.995	89	54	0.943	58	99	0	33
			44	0.97	32	54	0.934	43	88	0.897	121	60	0.907	101	100	1	41
			42	0.87	36	47	0.98	43	91	0.833	128	57	0.856	71	91	1	16
			44	0.98	56	61	0.783	43	103	1	109	64	0.687	120	84	0.706	33
			45	1	87	45	0.905	43	87	1	110	51	0.542	45	80	0.859	14
			41	0.91	45	52	0.711	43	77	0.952	79	67	0.972	129	71	1	6
			51	0.86	29	62	0.989	43	74	0.959	76	64	0.852	147	74	0.659	27
			46	1	56	49	0.843	43	95	0.953	93	69	0.988	147	58	0	11
			45	1	85	64	0.79	43	73	0.758	53	72	0.948	166	83	0.971	55
			39	1	38	60	0.824	43	80	0.833	69	54	0.886	79	62	1	9
			44	1	72	51	0.966	43	84	0.993	74	67	0.775	95	94	0.494	6
			39	1	35	75	0.855	43	87	1	115	83	0.874	201	74	0.594	12
			76	0.87	76	67	0.844	43	60	0.896	74	95	0.926	259	87	0.828	42
			82	1	119	53	0.905	43	59	0.839	77	78	0.77	166	72	0.985	29
			43	0.92	38	60	0.901	43	52	0.83	50	93	0.932	252	52	0	22
			46	1	46	66	0.938	43	40	0.87	24	59	0.946	139	73	0.928	25
			45	0.94	69	50	0.946	43	66	0.953	133	66	0.707	94	93	0.44	74
			47	1	95	56	0.642	43	69	0.985	108	69	0.863	181	80	0.609	20
			43	1	37	88	0.694	43	68	0.994	64	66	0.845	104	77	1	3
			40	1	59	55	0.841	43	72	0.983	89	75	0.812	66	61	0.898	11
			37	1	56	56	0.96	43	47	0.599	5	67	0.926	174	51	0.756	8
			34	0.97	22	65	0.78	43	56	0.901	80	85	0.887	88	98	1	9
			43	0.81	31	65	0.944	43	66	0.885	65	76	0.827	208	75	0.663	16
			44	0.81	29	81	0.85	43	67	1	93	83	0.728	168	79	1	6
			32	1	37	58	0.862	43	85	0.985	100	79	0.869	132	63	0.961	24
			44	0.9	50	43	0.833	43	87	0.823	102	89	0.985	157	85	0.494	11
			36	1	31	68	0.72	43	79	0.725	20	76	0.846	173	65	1	4
			39	0.82	18	65	0.964	43	84	1	82	78	0.953	151	86	1	16
			35	1	40	63	0.865	43	59	0.734	72	76	0.922	194	62	0.642	8
			39	0.98	47	63	0.796	43	60	0.85	50	74	0.821	174	74	0.481	4
			42	1	40	53	0.934	43	68	0.794	71	80	0.867	74	76	1	4
			42	1	40	58	0.932	43	73	1	90	68	0.916	112	71	0.667	43
			69	0.98	119	70	0.656	43	54	0.998	36	64	0.782	138	78	0.671	5
			73	1	104	38	0.916	43	58	0.875	66	75	0.928	158	92	0.54	13
			62	1	112	64	0.765	43	70	0.874	91	74	0.802	145	114	1	12
			63	1	86	52	0.906	43	65	1	93	85	0.972	191	102	1	34
			36	0.85	9	67	0.689	43	47	1	28	93	0.943	235	58	1	26
			33	1	32	70	0.837	43	60	0.855	66	102	0.865	211	67	0.987	40
			32	0.95	22	45	0.829	43	70	0.822	50	99	0.83	255	60	0.919	33
			33	0.98	45	63	0.742	43	74	0.981	102	103	0.971	364	66	0.971	26
			60	0.92	52	52	0.847	43	74	0.769	123	106	0.836	188	93	0.421	26
			62	1	89	52	0.719	43	85	0.979	95	101	0.866	157	86	0.583	28
			71	1	101	68	0.902	43	79	0.873	107	104	0.819	131	70	0.636	33
			69	0.97	68	76	0.638	43	73	0.937	90	83	0.533	43	87	1	12
			86	0.91	70	50	0.933	43	73	1	93	77	0.593	67	89	0.394	9
			88	1	118	57	0.891	43	75	0.976	110	83	1	170	79	0.829	4
			78	1	91	48	0.774	43	70	0.877	126	83	0.828	255	75	0.713	10
			88	1	83	59	0.918	43	67	0.915	111	70	0.871	175	87	0.975	5
			63	1	60	52	0.739	43	49	0.976	56	77	0.934	179	59	0.671	92
			65	0.98	66	50	0.887	43	48	1	89	79	0.944	256	69	1	10
			72	1	83	67	0.819	44	74	1	102	77	0.829	156	56	0.53	31
			69	1	105	39	0.998	44	78	0.996	74	82	0.986	217	76	0.482	8
			62	0.97	51	48	0.787	44	75	0.911	74	74	0.904	116	55	1	30
			57	1	98	58	0.86	44	60	1	53	84	0.903	277	64	0	10
			46	0.77	39	75	0.923	44	74	0.965	100	79	0.699	104	81	0.912	81
			41	1	58	80	0.91	44	89	0.986	139	59	0.931	131	54	0.888	25
			38	0.93	35	57	0.892	44	69	0.775	16	63	0.791	179	83	0.45	67
			37	0.71	31	43	0.816	44	65	0.97	70	76	0.97	117	68	0.651	19
			38	0.91	33	53	0.89	44	71	0.969	87	76	0.791	70	71	0.747	4
			34	0.8	14	56	0.908	44	67	0.683	97	70	0.923	87	79	0.84	49
			53	1	86	89	0.945	44	63	0.891	59	79	0.833	223	76	0.625	25
			49	1	57	71	0.818	44	70	0.918	72	77	0.984	189	89	0.555	15
			52	0.99	74	58	0.94	44	87	1	105	76	0.916	196	81	0.589	9
			47	0.91	37	61	0.957	44	85	0.894	73	65	0.849	140	72	0.895	14
			41	1	66	70	0.836	44	66	0.981	92	71	0.999	215	61	1	11
			42	1	50	59	0.802	44	65	1	113	62	0.939	158	87	0.754	12
			37	0.8	43	53	0.806	44	68	0.953	68	67	0.899	114	55	0.725	21
			36	0.89	23	73	0.785	44	61	1	64	77	0.98	171	71	0.758	4
			30	0.8	15	73	0.763	44	96	0.9	112	72	0.755	157	68	1	38
			34	1	29	66	0.966	44	87	0.8	81	82	0.962	179	73	0.561	17
			47	1	58	61	0.889	44	71	0.754	73	79	0.884	219	94	0.73	15
			54	1	57	71	0.978	44	81	0.954	106	57	0.858	98	66	0.669	5
			38	0.99	29	88	0.994	44	83	0.723	67	71	0.98	262	48	1	10
			42	1	58	51	0.825	44	68	0.79	63	50	0.86	108	69	0.95	26
			42	0.95	16	87	0.912	44	82	0.802	86	72	0.99	121	52	0.938	14
			44	1	73	53	0.832	44	82	0.808	114	55	0.915	132	73	0.807	40
			51	1	73	90	0.917	44	72	1	63	63	0.864	133	66	1	12
			50	1	42	53	0.858	44	64	1	110	63	0.94	168	71	1	14
			45	0.98	49	44	0.666	44	82	0.91	145	64	0.799	139	68	0.626	4
			42	1	22	51	0.883	44	67	0.912	50	57	0.965	273	83	0.669	35
			45	1	71	71	0.805	44	83	0.525	140	60	0.877	102	64	1	33
			43	0.93	58	56	0.686	44	78	0.854	72	56	0.911	115	110	0.365	5
			51	1	71	68	0.954	44	109	1	137	63	0.915	165	53	0.988	29
			50	1	62	55	0.716	44	103	0.84	106	78	0.941	150	74	1	14
			52	1	66	48	0.882	44	104	0.911	129	81	0.857	153	73	0.808	9
			52	0.9	51	50	0.791	44	94	0.872	62	76	0.852	136	77	0.814	22
			36	0.83	11	50	0.764	44	77	0.981	132	88	0.878	197	55	1	6
			29	0.83	31	85	0.761	44	87	0.887	113	85	0.928	102	61	1	48
			32	0.66	37	57	0.898	44	77	1	101	88	0.949	197	64	0.847	5
			27	1	38	48	0.808	44	80	0.741	41	83	0.926	188	66	0	8
			29	1	20	56	0.855	44	75	0.984	78	80	0.761	252	60	0.747	42
			28	1	27	66	0.803	44	95	0.813	83	82	0.823	214	91	0.705	39
			37	0.99	55	74	0.891	44	69	0.881	71	78	1	245	66	1	23
			39	0.78	45	50	0.869	44	70	0.899	67	68	0.812	105	72	0.778	21
			44	0.99	48	47	0.873	44	71	0.999	84	72	0.885	48	58	0.662	3
			45	0.98	62	51	0.893	44	67	1	95	70	0.948	257	77	0.563	7
			49	0.77	29	54	0.959	44	92	1	89	78	0.913	258	104	0.655	12
			56	1	46	76	0.808	44	88	0.747	40	52	0.939	119	81	1	42
			62	0.95	52	72	1	44	61	0.972	85	59	0.977	123	75	0.608	7
			58	0.93	45	66	0.843	44	54	0.956	66	55	0.856	186	88	0.738	9
			66	1	82	46	1	44	59	0.978	66	63	0.938	206	64	0.288	7
			62	1	75	53	0.759	44	67	0.906	66	67	0.859	77	52	1	30
			51	0.98	66	77	0.988	44	60	1	90	72	0.752	141	57	0.715	6
			46	1	67	58	0.995	44	60	0.825	73	58	0.714	142	81	0.833	19
			60	0.96	75	67	0.875	44	89	0.997	78	69	0.861	174	78	0.658	9
			59	1	56	65	0.986	44	84	1	67	78	0.772	171	85	0.942	8
			37	0.65	9	54	0.88	44	94	0.946	103	90	0.938	154	49	0.657	38
			35	0.96	46	71	0.931	44	96	1	197	66	0.948	106	66	0.772	46
			35	1	32	49	0.91	44	62	0.77	78	65	0.71	79	73	1	33
			31	1	41	47	0.908	44	63	0.803	66	73	0.676	69	103	0.763	10
			44	1	88	60	0.769	44	80	0.986	90	77	0.805	115	87	0.963	13
			41	0.96	25	92	0.727	44	79	0.96	122	79	0.807	72	76	0.773	14
			40	0.98	38	70	0.995	44	85	0.998	146	74	0.872	119	61	0.955	5
			40	0.93	37	54	0.736	44	80	1	93	57	0.901	76	60	0.995	50
			47	1	45	41	0.991	44	77	0.976	79	67	0.777	60	88	0.681	23
			54	1	52	50	0.873	44	78	0.869	113	56	0.933	67	41	0.585	25
			52	0.92	42	53	1	44	71	0.875	85	63	0.983	150	78	0.528	19
			60	0.99	98	83	0.926	44	73	0.967	86	74	0.857	175	68	0.481	65
			45	0.65	11	44	0.89	44	64	0.871	64	80	0.739	90	61	0.584	16
			46	1	50	42	0.632	44	66	0.951	96	78	0.897	154	53	1	24
			53	1	64	46	0.876	44	58	0.98	70	80	0.861	166	63	0.502	33
			54	0.97	63	65	0.999	44	47	0.997	71	74	0.9	160	81	1	19
			63	1	55	43	0.924	44	76	0.987	110	74	0.797	87	78	0.895	31
			68	0.98	85	48	0.968	44	79	0.894	102	76	0.708	77	87	1	68
			68	1	57	54	0.93	44	63	0.938	100	78	0.801	118	64	0.259	10
			68	1	108	53	0.836	44	49	1	107	62	0.812	122	66	1	37
			71	0.94	68	56	0.709	44	81	0.845	100	67	0.986	170	98	0.611	9
			65	1	81	71	0.719	44	81	0.898	96	65	0.921	274	67	1	15
			71	0.94	73	66	0.854	44	70	0.631	4	74	0.822	158	66	0.534	23
			69	0.96	85	61	0.995	44	65	1	67	79	0.975	229	66	0.555	15
			70	1	90	52	0.929	44	56	1	13	90	0.81	207	68	1	3
			69	0.99	97	72	0.852	44	58	0.959	64	49	1	120	72	0.923	10
			62	0.98	53	56	0.868	44	59	0.936	98	50	0.937	150	53	0.85	40
			59	0.97	65	87	0.808	44	55	0.951	44	52	0.87	157	76	0.729	22
			57	0.93	75	55	1	44	85	0.882	59	51	0.928	197	64	0.918	29
			51	0.98	92	72	0.742	45	76	0.793	70	71	0.967	127	78	0.562	28
			52	0.98	61	57	1	45	60	0.942	88	68	0.969	172	90	0.879	3
			49	0.92	49	54	0.776	45	55	0.831	40	64	0.867	175	77	0.632	22
			58	0.98	65	61	0.706	45	66	0.846	51	68	0.96	136	80	0.312	5
			54	1	77	56	0.685	45	63	0.634	58	74	0.85	291	88	0.715	26
			64	0.95	80	50	0.824	45	102	0.858	154	76	1	212	83	0.978	19
			60	1	72	57	0.875	45	88	0.999	137	58	0.924	107	96	1	62
			63	1	83	52	1	45	107	0.805	117	73	0.897	132	70	0	7
			60	1	79	50	0.801	45	98	0.777	152	60	0.873	57	82	1	57
			61	0.99	86	49	0.987	45	42	1	32	64	0.96	169	78	0	17
			58	1	93	81	0.939	45	56	0.827	66	63	0.738	120	66	0.694	13
			60	1	76	43	0.965	45	94	0.935	95	57	0.991	130	88	0.553	54
			56	0.87	74	60	0.835	45	83	0.857	97	60	0.747	115	89	0.494	80
			58	0.98	78	66	0.86	45	52	0.98	72	64	0.939	250	50	0.584	4
			55	0.9	73	87	1	45	57	1	69	60	0.833	155	65	0.667	5
			48	0.98	46	55	0.926	45	74	0.734	58	50	0.936	184	61	0.694	10
			50	1	61	48	0.889	45	71	0.996	81	56	0.855	106	54	0.942	12
			57	1	89	51	0.969	45	82	0.93	109	53	0.928	116	72	0.616	21
			59	1	54	51	0.999	45	79	0.583	34	58	0.86	100	53	1	13
			50	1	47	52	0.807	45	73	1	92	65	0.869	154	64	0.911	46
			54	0.99	88	50	0.854	45	58	0.857	33	64	0.773	117	63	0.488	7
			50	1	34	88	0.703	45	59	0.92	70	68	0.919	191	44	0.89	24
			57	0.97	85	65	0.794	45	58	0.753	75	82	0.922	235	49	0.772	3
			47	0.93	54	47	0.982	45	47	1	70	88	0.995	168	54	0.904	18
			56	0.92	85	56	0.807	45	46	0.799	39	66	0.914	112	82	1	59
			68	1	76	49	0.959	45	78	0.934	88	67	0.94	253	70	0.749	41
			68	1	113	66	1	45	83	0.724	95	84	0.932	181	75	0.958	66
			51	1	46	59	0.859	45	68	0.683	31	81	0.945	114	52	1	7
			52	0.98	54	55	0.875	45	58	0.99	74	94	0.857	203	77	0.43	15
			61	1	70	76	0.862	45	68	0.735	57	96	0.875	378	78	0.355	35
			61	0.97	63	73	0.875	45	65	0.881	58	97	0.996	330	81	0.965	44
			44	1	42	44	0.55	45	87	0.86	115	99	0.951	194	67	1	28
			46	0.98	61	51	0.766	45	84	0.865	92	87	0.933	245	57	0.671	11
			37	1	50	58	0.833	45	81	0.922	108	82	0.859	175	64	0.989	4
			37	1	47	59	0.776	45	82	1	101	94	0.849	226	49	0.809	48
			37	1	56	75	0.977	45	82	0.806	73	94	0.809	323	79	0.985	58
			36	1	46	44	0.809	45	78	0.975	146	86	0.791	253	81	0.739	42
			47	1	53	51	0.748	45	82	0.896	105	85	0.981	342	57	0.972	30
			41	0.89	45	60	0.895	45	94	0.893	87	82	0.93	185	90	0.467	6
			41	1	42	56	0.872	45	83	0.97	114	84	0.801	174	99	1	7
			43	0.77	26	58	0.908	45	79	0.886	105	62	0.861	160	78	0.415	11
			40	0.9	37	65	0.79	45	82	1	101	67	0.977	198	60	0.571	16
			64	0.79	49	63	0.883	45	81	0.967	116	57	0.831	73	84	0.249	22
			64	0.98	67	64	0.734	45	58	0.858	73	57	0.726	105	66	1	4
			59	1	91	67	0.723	45	73	0.974	93	64	0.993	134	66	1	8
			60	0.97	92	50	0.925	45	69	0.962	83	65	0.762	131	83	0.53	33
			61	0.8	36	73	0.863	45	68	0.998	86	65	0.953	68	75	1	6
			58	0.85	68	86	0.828	45	48	0.987	54	75	0.954	182	84	0	10
			61	1	84	77	0.806	45	54	0.786	37	73	0.82	221	90	0.48	4
			56	0.93	61	68	0.827	45	57	0.946	62	68	0.988	151	80	0.329	46
			61	0.91	60	62	0.971	45	55	1	76	81	0.957	153	82	1	55
			58	1	93	69	0.81	45	85	0.943	89	67	0.897	132	85	0.272	13
			57	0.87	56	47	0.934	45	70	1	126	83	0.823	265	50	0.918	34
			60	0.76	38	53	0.808	45	73	1	79	75	0.773	184	61	0.343	17
			48	1	63	36	0.902	45	63	0.968	69	80	1	208	65	0.809	27
			52	0.88	28	56	0.997	45	77	1	57	90	0.805	217	74	1	39
			86	0.97	116	81	0.976	45	70	1	84	66	0.828	148	50	0.544	76
			93	0.89	98	82	0.835	45	84	1	123	76	0.955	279	87	0.898	14
			117	0.93	140	75	1	45	75	1	96	73	0.755	136	84	0.792	5
			119	0.93	167	58	0.954	45	77	1	112	81	0.884	245	67	0.862	16
			114	1	137	43	0.853	45	75	0.974	141	72	0.726	82	59	0.574	7
			113	1	137	57	0.947	45	67	1	73	84	0.822	95	80	0	39
			95	0.85	66	48	0.985	45	95	0.992	164	70	0.862	140	61	1	8
			101	0.92	107	70	0.937	45	90	0.896	116	63	0.972	138	67	0.856	7
			101	0.9	86	65	0.735	45	70	0.983	86	60	0.876	123	60	0.776	85
			102	1	174	54	0.949	45	71	0.829	79	54	0.871	78	89	1	4
			102	0.86	114	69	0.794	45	97	0.949	141	70	0.907	225	72	1	17
			103	0.81	90	46	0.937	45	81	0.71	97	59	0.87	60	61	0.42	9
			98	0.94	105	51	0.995	45	88	0.88	82	79	0.855	119	51	0.557	4
			100	0.91	111	55	0.843	45	92	1	131	62	0.967	175	61	0.872	22
			96	1	102	48	1	45	71	0.967	40	74	0.755	90	75	0.431	30
			101	0.94	113	65	0.859	45	71	0.964	40	69	0.951	119	76	0.91	9
			82	1	122	62	0.89	45	59	1	71	74	0.809	164	110	1	72
			85	0.99	99	75	1	45	58	0.71	59	78	0.855	106	71	1	7
			58	0.97	42	99	0.947	45	62	0.997	89	81	0.697	88	78	0.797	4
			60	0.95	85	67	0.952	46	70	1	11	90	0.48	105	94	0.42	6
			63	0.97	36	87	0.993	46	69	0.985	57	90	0.969	234	89	1	6
			66	0.92	73	60	0.971	46	65	0.928	105	91	0.963	147	84	0.369	4
			63	0.98	54	86	0.753	46	81	0.915	76	91	0.803	111	36	0.984	15
			66	0.9	80	49	0.926	46	74	0.836	129	83	0.792	107	68	0.52	22
			69	0.99	89	47	0.792	46	72	0.851	47	70	0.916	127	69	0.684	12
			77	0.98	96	41	0.883	46	73	1	52	80	0.85	320	85	0	26
			52	0.96	91	89	0.843	46	50	0.812	43	66	0.926	202	66	0	6
			60	0.86	43	80	0.644	46	44	0.817	31	79	0.989	168	71	0	4
			40	1	68	70	0.751	46	77	0.984	98	63	0.939	194	63	0.947	13
			51	0.89	50	96	0.759	46	84	0.925	100	63	0.7	29	47	0.895	14
			50	1	64	57	0.768	46	61	0.84	80	76	0.862	217	62	1	7
			49	1	69	57	0.791	46	67	0.947	112	82	0.935	217	82	0.816	106
			55	1	77	54	0.742	46	64	0.838	54	59	0.85	62	92	0.632	5
			50	0.91	41	79	0.912	46	60	0.788	91	57	0.944	78	75	1	6
			49	0.72	31	62	0.919	46	72	1	151	38	0.841	99	74	0.899	10
			48	0.69	26	56	0.851	46	75	1	104	44	0.934	51	71	0	13
			55	1	81	51	0.804	46	63	0.984	70	48	0.905	114	60	0.981	34
			57	1	62	60	0.803	46	70	1	77	55	0.972	139	77	0.792	8
			67	1	76	71	0.972	46	54	0.903	53	60	0.917	114	84	0.986	16
			63	0.99	85	90	0.961	46	66	0.84	88	71	0.755	128	67	1	44
			55	0.95	78	72	0.927	46	78	1	103	73	0.873	103	76	1	7
			62	1	67	55	0.885	46	70	0.977	116	62	0.848	191	108	0.824	38
			59	1	73	52	0.782	46	94	0.975	99	55	0.885	172	58	0.721	3
			64	0.98	74	47	0.929	46	79	1	99	59	0.959	116	89	0.93	31
			57	1	86	85	0.986	46	56	0.92	71	63	0.682	104	56	0.612	16
			58	1	76	75	0.64	46	62	0.856	31	70	0.733	87	93	0.481	14
			59	1	97	42	0.934	46	59	0.977	87	80	0.845	211	63	0.951	32
			63	0.97	73	70	0.834	46	75	0.996	80	83	0.996	215	66	0.798	29
			59	0.67	52	49	0.978	46	79	0.961	132	80	0.745	63	81	0.974	39
			55	0.94	75	69	0.707	46	79	0.981	101	85	0.809	207	82	1	9
			45	1	61	50	0.998	46	58	0.988	90	71	0.686	64	89	0.978	45
			47	0.97	65	73	0.98	46	69	0.984	74	67	0.992	182	126	1	38
			42	0.98	68	80	0.883	46	78	0.982	69	61	0.924	72	86	0.792	66
			41	1	48	53	0.977	46	69	0.709	80	57	0.987	110	61	0.955	8
			45	0.99	73	70	0.868	46	82	0.996	77	59	0.777	31	52	1	5
			41	0.99	56	70	0.795	46	85	0.955	130	62	0.976	153	88	1	32
			47	1	91	63	0.99	46	71	0.959	74	67	0.932	176	122	0.751	20
			45	1	75	50	0.975	46	70	0.809	80	62	0.848	143	81	0.755	18
			47	1	47	58	0.756	46	52	0.995	84	70	0.849	227	76	1	22
			53	1	36	67	1	46	57	0.996	67	70	0.901	214	85	0.487	22
			49	0.98	58	54	0.948	46	61	1	73	68	0.99	213	66	0.954	25
			54	1	75	72	0.977	46	63	0.925	60	75	0.959	241	78	0.496	19
			56	1	100	47	0.794	46	133	0.995	191	71	0.937	282	88	0.881	58
			64	0.96	118	79	0.863	46	127	1	155	82	0.939	259	61	0.925	8
			61	0.91	52	70	0.813	46	73	1	151	95	0.92	238	51	1	11
			63	0.98	87	71	0.956	46	74	0.986	112	83	0.956	183	67	0.492	18
			78	0.81	40	62	0.803	46	73	0.968	62	84	0.932	232	69	0.754	24
			81	0.74	91	69	0.994	46	62	0.947	81	80	0.974	283	59	0.81	8
			71	1	86	44	0.829	46	65	0.658	37	63	0.704	93	71	1	21
			77	0.93	65	66	0.862	46	61	0.967	78	72	0.922	216	82	0.495	6
			68	0.9	57	60	0.967	46	72	0.873	88	46	0.989	63	82	1	4
			75	0.99	107	92	0.704	46	65	0.931	32	56	0.841	60	70	0.696	3
			70	1	107	61	0.98	46	76	0.681	85	77	0.93	237	80	0.894	40
			79	1	94	61	0.781	46	58	0.928	48	82	0.908	224	62	0.921	7
			73	1	98	50	0.741	46	61	0.857	55	58	0.936	183	60	1	37
			79	1	90	48	0.917	46	90	0.851	86	61	0.834	202	76	0.897	144
			92	0.91	110	62	0.786	46	101	0.905	195	63	0.938	96	55	0.953	14
			97	1	135	53	0.882	46	88	0.84	100	63	0.916	200	86	0.583	8
			95	0.94	89	81	1	46	70	1	62	68	0.861	166	87	0.603	9
			99	0.95	121	40	0.906	46	95	0.939	84	72	0.772	175	62	0	4
			93	1	84	59	0.82	46	91	1	165	69	0.701	81	53	0.841	6
			102	0.99	155	49	0.934	46	61	1	75	73	0.864	138	58	0.703	4
			104	1	132	87	0.915	46	64	0.82	70	70	0.827	141	85	0.626	5
			109	1	138	63	0.773	46	76	0.897	43	80	0.714	111	64	0	6
			97	1	127	71	0.932	46	68	0.769	75	71	0.96	203	63	0.812	15
			97	0.99	131	46	0.824	46	83	1	120	81	0.917	251	66	0.699	30
			81	1	101	63	1	46	50	0.932	30	72	0.988	157	76	0.754	77
			87	1	83	51	0.859	46	51	0.952	66	83	0.76	93	102	1	27
			84	0.94	111	49	0.926	46	59	0.955	63	75	0.797	171	58	0.711	7
			87	1	75	63	1	46	58	0.855	58	73	0.85	139	57	1	35
			96	1	130	64	0.931	46	90	0.963	86	79	0.942	134	50	0.873	55
			94	1	98	63	0.837	46	101	0.975	97	74	0.958	277	72	0.761	37
			79	0.98	84	72	0.993	46	40	0.962	37	77	0.919	190	57	0.266	29
			84	0.98	81	82	0.986	46	46	0.854	54	74	0.967	184	76	0.937	36
			68	0.97	55	55	0.803	46	71	0.89	67	79	0.81	202	90	0.759	9
			70	1	85	62	0.932	46	81	0.982	125	85	1	99	65	1	6
			80	1	101	47	0.835	46	106	0.865	144	76	0.941	92	87	1	38
			78	0.99	96	51	0.916	47	98	0.991	131	75	0.682	85	58	0.591	5
			81	1	120	56	0.875	47	80	0.788	72	80	0.988	158	67	0.696	4
			75	1	83	77	0.82	47	71	0.955	69	66	0.876	172	70	1	15
			80	1	125	60	1	47	70	0.894	75	80	0.974	281	88	0.815	6
			77	0.91	80	73	1	47	69	0.898	96	73	0.854	189	82	0.856	4
			86	0.93	128	61	0.796	47	68	0.871	61	64	0.905	153	99	0.943	26
			90	0.76	64	56	0.976	47	64	0.781	55	66	0.892	141	77	0.583	15
			75	1	102	57	0.716	47	87	0.809	52	88	0.921	176	58	1	3
			66	1	61	60	0.935	47	76	0.952	107	87	0.912	173	78	0.946	92
			72	1	94	57	0.976	47	68	0.928	133	84	0.837	85	76	0.956	101
			70	1	101	66	0.618	47	74	0.999	87	83	0.974	137	85	1	4
			68	0.91	51	67	0.896	47	81	0.867	93	68	0.906	184	82	0.519	15
			66	1	132	63	0.85	47	76	0.985	117	82	0.811	206	66	1	22
			55	0.98	46	62	0.935	47	56	0.986	101	84	0.962	157	59	1	3
			61	1	62	59	0.804	47	67	0.92	81	89	0.772	43	60	0.695	18
			57	1	92	78	0.644	47	57	0.956	83	63	0.964	128	76	0.966	25
			61	1	64	58	0.772	47	71	1	100	73	0.955	198	63	1	23
			59	0.98	64	58	0.99	47	77	0.865	76	65	0.951	152	73	0.959	57
			61	1	68	67	0.91	47	100	0.851	108	67	0.827	154	100	0.44	3
			53	1	87	77	0.889	47	88	0.9	103	65	0.984	269	109	1	4
			53	1	58	49	0.98	47	90	0.824	127	69	0.995	232	95	1	38
			66	0.74	41	82	0.916	47	76	0.768	89	65	0.815	215	94	0.361	5
			73	0.99	88	59	0.904	47	67	1	107	71	0.843	144	60	1	6
			64	1	83	55	0.971	47	82	0.76	76	57	0.942	130	90	0	7
			66	1	121	62	0.805	47	68	1	120	58	0.872	205	77	1	11
			68	0.98	100	65	0.956	47	99	0.931	158	66	0.976	105	107	0.577	3
			81	0.95	99	71	0.989	47	95	0.999	99	67	0.913	116	77	0.651	11
			77	0.98	104	61	0.796	47	76	1	87	59	0.821	105	85	1	36
			90	0.99	163	57	0.932	47	77	0.977	61	56	0.899	40	91	0.875	26
			92	1	143	73	0.866	47	105	0.813	154	60	0.769	135	59	0.749	11
			95	1	119	72	0.96	47	90	0.823	91	60	0.959	85	55	1	59
			93	0.91	72	60	0.91	47	66	0.913	69	49	0.918	160	78	0.661	14
			93	1	99	55	0.719	47	74	0.902	53	53	0.929	129	76	0.966	26
			109	1	123	48	0.934	47	58	1	112	70	0.833	179	90	1	32
			108	0.94	100	75	0.978	47	59	0.947	41	74	0.83	160	87	1	7
			97	1	125	48	1	47	75	1	108	64	0.845	237	84	1	47
			100	1	98	54	0.998	47	70	1	74	70	0.925	140	59	0.958	22
			90	0.95	134	78	0.999	47	83	1	98	62	0.954	119	72	0.953	23
			90	1	126	58	1	47	67	0.911	98	76	0.891	200	79	0.969	34
			98	1	112	67	0.895	47	83	0.986	99	78	0.694	151	89	0.956	7
			104	1	155	44	0.732	47	78	0.819	94	79	0.912	181	71	0.515	28
			94	0.92	84	93	0.948	47	83	0.999	135	73	0.92	150	65	0.966	15
			99	0.97	115	72	0.964	47	84	0.981	81	80	0.981	213	82	0.755	16
			74	1	100	51	0.886	47	80	0.863	77	61	0.886	123	70	1	7
			78	0.96	82	68	0.963	47	87	0.791	71	67	0.852	68	62	0.672	8
			73	1	84	53	0.796	47	79	0.873	70	87	0.991	173	49	0.818	5
			74	1	68	61	0.752	47	81	0.847	56	85	0.899	196	61	0.27	4
			84	1	105	63	0.856	47	64	0.995	101	73	0.919	87	61	0.51	11
			88	1	116	58	0.931	47	63	1	61	70	0.997	210	61	0.981	34
			80	0.98	78	42	0.909	47	95	0.875	97	67	0.954	175	56	0.559	10
			73	0.82	95	55	1	47	88	0.851	97	59	0.831	86	47	0.864	13
			85	0.98	110	97	0.888	47	101	0.916	120	67	0.928	188	64	1	70
			91	0.99	113	61	0.981	47	100	0.78	148	53	0.828	152	75	0.495	20
			106	0.86	134	66	0.866	47	70	1	97	61	0.931	139	82	0.689	35
			107	1	71	83	0.896	47	71	0.811	43	52	0.931	69	64	0.979	62
			77	1	122	52	0.877	47	66	0.898	57	60	0.976	150	60	1	26
			92	1	101	49	0.859	47	60	1	125	58	0.92	138	86	0.98	19
			82	1	74	50	0.864	47	79	0.962	79	63	0.895	158	71	1	52
			69	0.97	57	52	0.692	47	78	0.922	96	65	0.963	187	65	0.782	23
			77	1	150	49	0.726	47	41	0.772	48	75	0.733	145	61	0.988	38
			78	1	45	88	0.689	47	52	0.943	41	81	0.897	155	62	0.644	18
			79	0.96	114	51	1	47	80	1	123	75	0.913	164	52	0.744	22
			88	0.93	102	82	0.978	47	64	0.901	62	78	0.762	222	49	1	6
			91	0.84	62	70	0.955	47	96	1	55	67	0.815	159	94	0.95	69
			90	1	142	42	0.984	47	86	0.88	50	66	0.837	142	70	1	6
			91	1	113	42	0.785	47	76	0.957	123	62	0.841	174	82	0.32	9
			87	1	130	43	1	47	74	1	94	57	0.985	254	94	0.561	4
			88	1	162	63	0.985	47	75	0.786	94	58	0.929	204	89	0.612	4
			81	1	97	51	0.918	47	86	0.885	88	61	0.831	157	66	0.866	6
			77	0.92	89	53	0.942	47	74	0.856	46	61	0.895	127	75	0.618	17
			78	0.99	91	67	0.766	47	72	0.962	47	63	0.952	159
			80	0.99	82	58	0.963	47	70	0.999	75	79	0.94	145
			78	1	77	66	0.977	47	77	0.986	78	82	0.861	243
			76	1	86	47	0.885	47	88	0.987	77	82	0.839	109
			78	0.98	58	97	1	47	78	0.817	64	81	0.899	257
			84	1	81	68	0.832	47	95	0.928	98	84	0.834	186
			68	0.89	77	50	0.975	47	87	0.852	65	75	0.903	77
			68	1	100	84	0.835	47	92	0.929	112	87	0.992	150
			68	0.96	45	82	0.606	47	100	0.96	102	72	0.819	126
			65	1	90	69	1	48	81	0.878	95	85	0.854	170
			72	0.99	66	68	0.907	48	82	1	113	73	0.926	71
			70	0.99	100	56	0.872	48	105	0.864	130	75	0.829	172
			68	1	111	75	0.91	48	97	0.791	117	69	0.92	251
			69	1	119	67	0.864	48	83	0.848	93	72	0.992	212
			65	1	64	48	0.874	48	70	0.86	102	74	0.868	194
			66	0.78	61	63	0.631	48	68	0.75	52	67	0.91	67
			53	1	86	43	0.95	48	62	0.4	42	68	0.962	116
			52	1	61	69	0.78	48	105	0.857	80	70	0.928	150
			42	1	19	78	0.917	48	112	0.835	137	63	0.95	207
			46	0.87	26	67	0.819	48	75	0.938	98	61	0.784	125
			49	0.78	38	59	0.787	48	87	0.972	122	61	0.837	110
			47	0.79	37	53	0.805	48	89	0.966	139	73	0.982	152
			44	0.92	36	66	1	48	74	0.97	115	72	0.935	162
			44	0.94	48	67	0.966	48	76	1	88	58	0.96	183
			78	0.76	81	56	1	48	82	0.909	95	57	0.714	50
			83	0.8	66	49	0.998	48	70	0.745	47	61	0.944	183
			79	0.97	85	56	0.997	48				49	0.98	153
			82	0.98	109	54	1	48				58	0.999	122
			85	1	123	55	0.86	48				48	0.992	178
			86	1	133	65	0.935	48				47	0.802	121
			83	0.96	72	61	0.763	48				43	0.951	118
			86	0.97	106	54	0.869	48				47	0.83	104
			57	1	96	55	1	48				48	0.855	83
			55	1	88	79	0.89	48				77	0.874	187
			55	1	76	61	0.92	48				71	0.833	147
			54	1	63	64	0.919	48				80	0.659	66
			58	1	49	48	0.902	48				76	0.928	151
			58	1	54	52	0.856	48				76	0.909	59
			72	1	75	60	0.829	48				76	0.818	190
			68	0.65	39	70	0.775	48				70	0.619	118
			71	0.97	110	64	0.743	48				75	0.874	148
			64	1	79	61	0.716	48				73	0.915	239
			65	0.83	34	61	0.919	48				69	0.91	216
			67	0.99	29	69	0.939	48				56	0.896	141
			69	1	67	48	0.964	48				54	0.868	58
			70	1	58	45	0.835	48				52	0.972	29
			66	1	47	78	0.917	48				51	0.788	33
			67	1	95	69	0.876	48				51	0.916	38
			61	0.95	54	67	0.956	48				43	0.914	112
			62	1	66	49	0.96	48				68	0.784	175
			66	1	107	62	0.749	48				77	0.777	131
			71	1	110	73	0.85	48				88	0.716	162
			69	1	98	60	0.98	48				88	0.866	158
			71	1	92	56	0.945	48				80	0.999	235
			29	0.87	17	69	0.827	48				82	0.747	148
			31	0.93	12	55	0.988	48				81	0.904	132
			36	1	49	50	0.99	48				73	0.962	198
			36	1	25	53	0.865	48				69	0.921	93
			37	1	30	104	0.983	48				78	0.848	144
			38	1	67	68	0.889	48				61	0.881	122
			78	0.84	71	43	0.91	48				60	0.778	76
			73	1	77	72	0.811	48				61	0.853	186
			62	1	86	66	0.917	48				68	0.897	167
			64	1	70	49	0.86	48				85	0.755	160
			61	0.96	65	62	0.755	48				87	0.971	279
			60	1	91	65	0.94	48				79	0.943	227
			77	0.87	69	53	0.845	48				87	0.946	208
			83	1	117	45	0.853	48				76	0.712	113
			89	1	158	57	0.98	48				79	0.932	192
			80	0.79	76	93	0.42	48				80	0.965	234
			79	1	93	53	0.879	48				77	0.923	213
			77	1	129	64	0.983	48				83	0.804	168
			78	1	108	67	0.783	48				80	0.972	151
			76	0.99	83	61	0.955	48				81	0.919	265
			79	1	85	41	0.844	48				76	1	225
			72	0.99	70	46	0.961	48				66	0.984	55
			78	1	112	59	0.847	48				64	0.874	126
			78	1	140	78	0.885	48				60	0.698	99
			53	1	54	63	0.992	48				51	0.876	77
			57	0.88	50	48	0.994	48				59	0.928	88
			57	1	77	53	0.685	48				52	0.97	83
			58	0.93	57	71	0.984	48				46	0.918	134
			74	0.92	54	74	0.784	48				39	0.895	171
			79	0.99	120	70	0.631	48				58	0.971	94
			73	1	110	65	0.81	48				54	0.81	121
			81	1	95	50	0.762	48				62	0.783	68
			76	1	120	54	0.971	48				56	0.75	112
			74	1	100	51	0.748	48				62	0.934	151
			77	0.94	64	58	0.759	48				58	0.808	100
			79	0.96	82	75	0.819	48				56	0.976	162
			72	1	128	44	0.914	48				56	0.92	113
			78	0.98	85	49	0.999	48				41	0.765	120
			82	1	112	48	0.996	48				50	0.947	126
			85	1	126	65	0.887	48				45	0.931	158
			76	1	79	55	0.742	48				53	0.891	184
			77	1	112	55	0.859	48				65	0.856	194
			68	0.89	83	71	1	48				59	0.862	147
			65	1	78	43	0.925	48				65	0.865	125
			83	1	70	49	0.957	48				66	0.939	173
			79	0.77	49	55	1	48				68	0.864	108
			91	0.95	59	50	0.746	48				63	0.937	146
			88	1	145	83	0.984	48				98	0.767	207
			89	0.93	107	62	1	48				96	0.913	280
			95	1	137	52	0.737	48				97	0.941	298
			68	0.84	53	63	1	48				88	0.968	275
			82	0.98	99	57	0.722	48				90	0.606	82
			68	1	96	43	0.96	48				85	0.937	241
			66	1	84	68	0.802	49				90	0.855	195
			62	1	44	47	0.842	49				89	0.879	270
			56	1	73	73	1	49				94	0.841	156
			67	0.77	40	62	0.561	49				89	0.917	259
			63	0.99	74	56	0.957	49				99	0.843	262
			62	0.98	73	64	0.755	49				98	0.867	98
			65	0.99	106	55	0.951	49				115	0.8	233
			65	0.92	58	50	0.889	49				97	0.993	300
			62	1	95	62	0.857	49				113	0.876	232
			50	0.99	69	61	0.939	49				92	0.907	182
			52	1	58	71	0.788	49				93	0.788	116
			79	1	80	45	1	49				83	0.89	247
			77	1	87	62	0.956	49				88	0.755	143
			78	1	133	54	0.84	49				81	0.892	147
			72	1	95	65	0.884	49				63	0.913	129
			70	0.98	88	66	0.832	49				62	0.999	118
			67	0.8	48	65	0.792	49				67	0.812	201
			64	0.85	81	44	0.93	49				64	0.956	177
			64	0.93	77	57	0.833	49				66	0.975	173
			60	1	93	47	0.817	49				81	0.952	159
			59	0.83	82	39	1	49				63	0.868	103
			64	0.94	70	50	0.925	49				76	0.882	147
			62	0.89	72	53	0.959	49				79	0.813	174
			70	1	90	80	0.758	49				78	0.864	178
			62	1	126	63	0.997	49				56	0.93	200
			72	0.87	73	42	0.977	49				62	0.865	92
			71	1	80	34	0.947	49				53	0.961	87
			62	1	63	61	0.899	49				56	1	109
			60	1	108	73	0.923	49				60	0.958	44
			75	1	100	53	0.681	49				61	0.93	83
			65	0.99	94	59	0.774	49				54	0.789	118
			87	1	105	74	0.846	49				56	0.943	120
			81	0.98	105	51	0.964	49				70	0.827	171
			88	1	102	41	1	49				70	0.979	214
			84	0.95	87	71	1	49				73	0.891	211
			91	1	93	56	0.843	49				66	0.98	157
			90	0.99	99	89	0.729	49				67	0.692	74
			63	0.97	100	52	0.971	49				70	0.851	169
			67	1	102	52	0.879	49				62	0.841	87
			69	1	59	71	0.887	49				55	0.757	102
			69	1	89	45	0.878	49				63	0.946	207
			67	0.94	76	58	0.811	49				75	0.925	205
			70	0.91	134	61	0.837	49				76	0.929	159
			53	1	58	83	0.76	49				77	0.764	172
			58	1	58	94	0.996	49				69	0.961	98
			49	0.96	50	82	0.8	49				73	0.762	172
			45	1	56	67	0.987	49				63	0.895	149
			49	0.76	27	60	0.917	49				71	0.909	226
			47	1	45	48	0.741	49				74	0.809	122
			57	0.92	70	64	0.823	49				76	0.891	171
			51	0.8	48	73	0.916	49				71	0.878	158
			71	0.87	56	75	0.988	49				87	0.895	190
			70	0.94	86	57	0.785	49				64	0.876	176
			68	0.95	92	62	0.971	49				66	0.853	147
			68	0.83	70	56	0.936	49				65	0.795	76
			67	1	125	59	0.976	49				69	0.946	196
			72	0.76	72	32	0.808	49				75	0.952	268
			69	1	100	39	0.967	49				70	0.985	111
			74	1	64	98	0.905	49				69	0.899	129
			58	0.89	45	81	0.739	49				62	0.83	95
			64	0.97	76	63	0.924	49				76	0.993	213
			56	1	55	74	0.44	49				73	1	192
			65	1	101	53	0.91	49				82	0.96	231
			79	0.86	95	52	0.998	49				74	0.836	169
			80	1	113	69	1	49				80	0.966	201
			99	1	95	53	0.999	49				74	0.914	171
			103	0.96	168	78	0.868	49				94	0.605	89
			93	0.94	99	68	1	49				89	0.959	133
			95	1	110	72	0.943	49				103	0.954	211
			75	0.77	69	63	0.899	49				88	0.688	142
			80	1	113	71	0.853	49				68	0.965	74
			67	1	94	72	0.918	49				63	0.985	50
			65	1	92	61	0.727	49				64	0.857	57
			67	0.96	85	65	0.927	49				64	0.928	192
			68	1	78	65	0.861	49				79	1	199
			71	1	103	50	0.849	49				78	0.908	187
			67	0.98	91	40	0.892	49				71	0.938	235
			68	1	67	53	0.961	49				75	0.882	204
			66	1	71	43	0.739	49				75	0.627	13
			74	0.87	44	75	0.978	49				72	0.729	62
			81	1	93	66	0.913	49				75	0.929	122
			83	1	70	46	0.996	49				77	0.938	134
			87	0.9	78	65	0.999	49				95	0.813	184
			68	0.98	69	67	0.89	49				109	0.988	391
			74	1	109	52	1	49				63	0.887	87
			84	1	108	51	0.997	49				66	0.843	147
			85	1	119	64	0.805	49				88	0.798	160
			84	0.67	64	67	0.837	49				96	0.811	252
			80	0.73	75	64	0.985	49				60	0.93	23
			71	0.99	95	69	1	49				72	0.941	182
			67	1	82	75	0.763	49				58	0.827	105
			88	1	104	55	0.869	49				71	0.872	80
			91	0.88	94	54	0.818	49				65	0.994	164
			91	1	94	51	0.897	49				55	0.755	86
			96	1	138	62	0.992	49				59	0.945	124
			92	0.99	102	43	0.943	49				54	0.995	114
			94	1	101	65	0.877	49				50	0.867	123
			98	1	161	84	0.705	50				54	0.808	178
			94	0.95	92	58	0.986	50				71	0.942	140
			112	1	127	53	0.959	50				81	0.973	223
			98	0.96	120	61	0.893	50				82	0.793	197
			98	1	118	34	0.978	50				81	0.862	241
			91	0.98	81	54	0.952	50				82	0.916	164
			92	1	193	57	0.776	50				84	0.724	71
			84	1	100	52	0.855	50				83	0.726	115
			93	0.99	107	71	0.902	50				74	0.945	214
			95	1	115	66	0.881	50				78	0.874	226
			69	0.96	91	48	0.865	50				76	0.804	165
			73	1	111	45	0.966	50				63	0.843	124
			69	0.92	70	56	0.845	50				62	0.836	43
			76	1	91	65	0.781	50				59	0.822	99
			75	1	126	57	1	50				61	0.879	99
			88	0.95	116	60	0.929	50				74	0.477	72
			81	1	71	61	0.936	50				74	0.916	74
			87	0.99	93	48	0.928	50				84	0.91	187
			74	1	114	64	0.797	50				80	0.891	211
			79	1	116	69	0.94	50				76	0.881	173
			72	1	114	74	0.488	50				87	0.902	89
			76	1	110	61	0.846	50				63	0.812	104
			71	1	73	55	0.992	50				77	0.808	99
			74	0.92	72	68	0.904	50				80	0.873	221
			68	1	99	81	0.809	50				78	0.953	231
			70	0.98	66	60	0.898	50				91	0.903	67
			61	1	52	55	0.91	50				85	0.715	125
			65	1	112	55	0.642	50				75	0.799	115
			73	0.8	53	61	0.98	50				75	0.994	139
			78	0.97	121	68	0.973	50				71	0.836	128
			57	1	64	58	0.85	50				74	0.914	224
			61	0.9	77	55	0.995	50				54	0.705	60
			59	0.72	37	93	0.881	50				62	0.919	172
			58	1	79	66	0.937	50				60	0.8	58
			63	1	108	68	0.969	50				62	0.898	158
			66	0.88	78	59	0.938	50				61	0.968	227
			66	1	104	53	0.993	50				64	0.882	181
			68	0.99	117	59	0.712	50				64	0.905	174
			73	1	99	65	0.832	50				61	0.739	137
			68	0.91	79	46	1	50				76	0.539	45
			81	0.95	75	66	0.774	50				85	0.728	104
			81	0.99	127	51	0.971	50				72	0.954	199
			77	0.84	57	90	1	50				84	0.813	131
			74	1	46	50	0.944	50				80	0.91	97
			78	0.95	80	57	0.965	50				83	0.843	159
			71	1	73	57	0.738	50				78	0.701	104
			78	0.93	72	62	0.98	50				84	0.952	75
			71	1	120	72	1	50				84	0.72	45
			82	0.6	12	64	0.72	50				91	0.933	248
			84	0.79	62	55	0.868	50				78	0.778	121
			81	0.98	118	59	1	50				89	0.781	150
			82	0.9	80	56	0.993	50				70	0.939	47
			78	0.82	69	50	0.699	50				64	0.791	138
			79	1	100	41	0.869	50				60	0.84	119
			105	0.86	84	70	0.813	50				59	0.878	125
			102	0.99	133	71	0.718	50				58	0.992	124
			86	0.91	118	61	0.692	50				62	0.866	55
			87	1	77	60	0.994	50				62	0.85	142
			91	1	134	74	0.82	50				66	0.935	128
			96	1	112	64	0.892	50				61	0.841	178
			81	0.99	106	61	0.829	50				65	0.945	177
			81	1	103	48	0.91	50				63	0.995	58
			70	1	73	55	0.813	50				62	0.898	99
			73	0.89	72	67	0.808	50				66	0.857	97
			57	0.95	37	42	0.985	50				61	0.953	190
			53	1	50	58	0.882	50				66	1	203
			76	0.95	93	55	0.811	50				72	0.786	136
			76	0.94	71	73	0.807	50				61	0.94	108
			75	1	84	56	0.932	50				68	0.793	203
			73	1	134	69	1	50				64	0.866	124
			75	0.99	96	55	0.938	50				64	0.894	68
			71	0.98	74	56	0.908	50				66	0.981	134
			74	0.98	100	41	0.984	50				68	0.786	153
			75	0.96	131	93	1	50				67	0.877	119
			91	0.99	134	51	0.931	50				68	0.855	77
			99	1	140	62	0.754	50				52	0.903	66
			98	0.97	92	59	0.896	50				56	0.866	133
			105	0.82	74	69	0.717	50				57	0.891	121
			101	0.92	129	49	0.865	50				58	0.992	108
			113	1	112	43	0.967	50				81	0.958	168
			90	0.99	123	51	0.858	50				71	0.956	144
			100	0.98	123	43	0.98	50				92	0.854	203
			82	0.96	138	49	0.914	50				92	0.714	179
			80	1	84	45	1	50				68	0.935	199
			79	1	117	48	0.937	50				69	0.819	100
			81	0.96	78	43	0.974	50				56	0.943	56
			64	1	90	42	0.972	50				56	0.873	72
			60	1	89	61	0.775	50				47	0.963	89
			106	1	139	52	1	50				59	0.93	137
			111	1	124	57	0.81	50				82	0.918	174
			63	0.69	27	76	0.965	50				83	0.918	236
			69	0.66	44	55	0.863	50				81	0.953	202
			88	0.79	93	57	0.841	50				85	0.81	85
			88	0.98	99	65	0.808	50				94	0.846	172
			87	1	81	54	0.838	50				84	0.842	204
			81	1	114	61	0.846	50				93	0.929	191
			92	1	137	49	0.87	50				94	0.923	319
			95	1	129	62	1	51				83	0.758	184
			90	1	112	58	0.863	51				84	0.921	160
			93	0.95	110	63	0.968	51				87	0.862	78
			95	1	127	64	0.652	51				88	0.973	129
			98	0.9	118	65	0.933	51				69	0.939	211
			87	1	123	73	0.979	51				69	0.983	136
			84	0.94	130	54	0.839	51				83	0.901	142
			71	0.96	89	73	0.847	51				90	0.894	272
			74	1	83	51	0.851	51				55	0.968	171
			63	1	57	53	0.813	51				51	0.898	55
			60	0.97	72	54	0.978	51				63	0.873	194
			76	1	114	54	0.967	51				62	0.923	121
			80	0.97	104	62	0.939	51				79	0.858	145
			81	1	133	68	0.871	51				79	0.82	183
			75	0.97	106	70	0.999	51				63	0.907	207
			94	0.96	137	88	0.698	51				65	0.952	275
			99	0.9	119	60	0.925	51				87	0.929	217
			86	1	90	75	0.892	51				83	0.804	209
			81	1	130	64	0.787	51				52	0.781	124
			83	1	121	58	0.663	51				53	0.951	105
			82	0.98	115	76	0.807	51				56	0.971	69
			83	1	75	56	0.981	51				53	1	53
			80	0.91	84	52	0.839	51				60	0.814	131
			76	0.98	86	66	0.791	51				55	0.798	160
			74	1	82	54	0.895	51				52	0.85	124
			77	1	53	60	0.957	51				48	0.933	92
			77	0.99	98	43	0.817	51				61	0.985	243
			72	0.89	105	46	0.924	51				48	0.838	48
			67	1	83	61	0.973	51				69	0.982	192
			66	0.98	87	56	0.995	51				54	0.975	126
			59	1	66	75	0.723	51				74	0.817	201
			63	1	73	58	0.878	51				73	0.763	89
			56	0.98	64	96	0.9	51				71	0.474	100
			85	1	119	55	0.855	51				67	0.938	197
			75	0.82	81	52	1	51				76	0.974	246
			88	0.99	119	50	0.993	51				77	0.827	91
			80	1	67	39	0.983	51				70	0.935	198
			88	0.96	82	43	1	51				73	0.814	82
			90	1	83	52	0.759	51				68	0.872	241
			76	0.94	84	60	0.845	51				74	0.88	146
			82	0.93	88	49	0.884	51				59	0.916	150
			68	0.99	84	70	0.806	51				59	0.842	77
			71	0.89	81	63	0.853	51				62	0.72	100
			61	1	95	70	0.955	51				51	0.94	92
			69	1	136	73	0.79	51				71	0.87	130
			70	1	118	68	0.991	51				87	0.802	189
			75	0.99	127	78	0.635	51				64	0.989	161
			63	0.98	74	86	0.695	51				65	0.864	137
			69	1	86	74	0.879	51				65	0.937	137
			65	1	83	47	0.922	51				60	0.689	166
			67	1	77	60	1	51				53	0.939	219
			80	1	97	60	0.966	51				64	0.92	194
			82	0.99	134	67	0.822	51				62	0.735	44
			90	1	97	73	0.864	51				61	0.887	100
			86	0.91	92	75	0.858	51				60	0.919	125
			76	1	83	52	0.771	51				58	0.991	137
			74	0.98	90	98	1	51				81	0.938	128
			78	0.64	47	50	1	51				68	0.829	159
			78	0.98	125	60	0.995	51				84	0.894	219
			92	1	119	72	0.932	51				86	0.848	186
			88	1	129	74	0.999	51				80	0.964	152
			86	1	138	56	1	51				85	0.746	144
			83	0.95	73	50	0.992	51				75	0.886	142
			84	1	134	62	0.693	51				85	0.854	54
			82	1	140	62	0.926	51				65	0.802	116
			95	1	118	62	0.857	51				59	0.914	178
			86	1	133	71	0.799	51				65	0.99	81
			95	1	114	90	0.827	51				61	0.809	139
			94	0.99	109	49	0.99	51				76	0.911	168
			108	0.96	116	54	0.738	51				79	0.911	115
			114	1	145	47	0.851	51				82	0.817	192
			115	1	136	72	0.953	51				96	0.817	205
			120	1	97	54	0.733	51				102	0.772	79
			80	0.97	134	61	0.971	51				97	0.704	175
			86	1	82	53	0.989	51				103	0.416	27
			87	1	139	88	0.982	51				103	0.863	252
			90	1	141	61	0.993	51				107	0.842	191
			96	1	76	71	0.796	51				108	0.972	230
			100	1	122	46	0.866	51				106	0.837	233
			90	1	91	59	0.685	51				108	0.915	203
			103	0.95	127	57	0.875	51				96	0.95	315
			83	1	140	76	0.834	51				90	0.936	173
			89	0.85	86	51	0.983	51				62	0.811	201
			73	1	106	58	0.854	51				70	0.713	110
			75	1	102	54	0.982	51				74	0.865	119
			67	0.83	36	81	0.896	51				73	0.772	168
			69	1	76	54	0.936	51				91	0.911	252
			68	1	122	45	1	51				92	0.922	235
			72	0.96	64	45	0.946	51				83	0.846	167
			75	1	59	59	0.964	51				93	0.832	286
			77	1	88	70	0.887	51				73	0.982	271
			86	1	118	51	0.915	51				71	1	134
			77	1	120	83	0.924	51				98	0.985	287
			86	1	111	53	1	51				95	0.913	242
			83	0.98	101	88	0.804	51				58	1	115
			66	0.94	87	63	0.959	51				63	0.992	192
			68	1	68	61	0.929	51				54	0.928	52
			72	0.98	72	57	0.822	51				57	0.877	96
			68	0.96	106	54	0.995	51				77	0.924	177
			74	0.98	81	44	0.993	51				78	0.944	273
			71	0.97	66	78	0.762	52				71	0.893	216
			79	0.95	69	46	0.824	52				82	0.942	169
			91	1	127	53	0.926	52				55	0.889	182
			104	1	130	91	0.746	52				62	0.752	176
			104	1	144	71	0.998	52				56	0.889	108
			101	1	99	56	0.897	52				65	0.985	138
			101	0.98	104	68	1	52				59	0.934	125
			94	1	123	61	0.89	52				57	0.84	153
			91	1	141	63	0.749	52				45	0.936	101
			99	1	92	55	0.962	52				44	0.98	42
			99	1	145	74	0.943	52				64	0.889	149
			88	0.98	86	67	0.776	52				63	0.766	64
			95	1	132	62	0.979	52				72	0.934	98
			86	0.96	92	55	0.902	52				76	0.758	153
			100	0.92	83	49	0.985	52				52	0.916	147
			80	0.92	90	81	0.943	52				51	0.665	20
			74	0.95	91	66	0.64	52				65	0.849	183
			81	0.97	85	51	0.933	52				59	0.818	170
			76	0.96	94	74	0.898	52				67	0.881	199
			85	1	102	59	0.609	52				62	0.876	156
			87	1	141	65	1	52				80	0.901	212
			109	1	119	57	0.915	52				78	0.954	180
			102	0.98	112	46	0.65	52				81	0.988	233
			100	1	147	63	0.99	52				82	0.709	75
			102	0.93	67	73	0.808	52				76	0.878	103
			96	0.93	138	69	0.544	52				70	0.91	126
			90	1	165	74	0.897	52				100	0.928	278
			96	0.99	116	80	0.886	52				83	0.989	274
			94	1	181	65	0.835	52				71	0.813	182
			90	1	120	77	0.551	52				67	0.9	76
			87	1	107	49	1	52				63	0.701	128
			109	0.83	76	68	0.886	52				68	0.749	185
			103	1	154	65	0.868	52				69	0.996	179
			111	1	150	83	0.867	52				63	0.88	108
			105	0.81	80	62	0.755	52				79	0.899	59
			97	0.96	122	44	0.974	52				81	0.706	124
			92	1	135	52	0.698	52				78	0.951	196
			98	0.96	133	64	0.788	52				82	0.872	183
			95	0.94	111	59	0.783	52				107	0.963	175
			91	1	159	59	0.886	52				111	0.905	270
			88	1	81	57	0.916	52				92	0.953	196
			91	0.99	105	48	0.932	52				101	0.94	169
			90	1	92	63	0.977	52				80	0.864	105
			87	1	167	64	0.951	52				93	0.989	301
			89	1	73	75	0.862	52				74	0.938	134
			94	1	119	71	0.701	52				82	0.763	36
			89	0.98	178	69	0.977	52				80	0.821	109
			105	0.97	113	62	0.962	52				70	0.876	222
			98	0.84	64	63	0.715	52				70	0.731	105
			102	1	113	80	0.983	52				78	0.921	40
			93	1	111	65	0.757	52				80	0.864	173
			101	1	143	64	0.991	52				77	0.929	201
			92	0.98	110	53	0.95	52				75	0.911	257
			88	1	101	76	0.885	52				76	0.693	97
			83	0.96	98	50	1	52				64	0.891	105
			100	0.95	100	71	0.872	52				58	0.884	219
			98	0.99	154	55	0.984	52				74	0.764	99
			94	1	74	71	0.974	52				66	0.84	141
			97	1	136	81	0.771	52				86	0.678	68
			89	0.98	137	63	0.891	52				77	0.5	39
			93	1	98	47	0.984	52				82	0.848	64
			94	0.77	62	77	0.989	52				83	0.779	178
			88	0.89	78	47	0.838	52				68	0.713	141
			87	1	180	56	0.967	52				71	0.696	88
			84	0.96	89	61	0.916	52				88	0.977	179
			91	0.88	90	52	0.985	52				84	0.98	283
			81	0.99	84	63	0.965	52				82	0.881	175
			76	0.98	106	75	0.863	52				73	0.934	123
			84	0.65	30	65	0.996	52				78	0.864	149
			107	0.83	84	64	0.835	52				72	0.951	128
			105	0.8	71	80	0.996	52				67	0.432	19
			108	0.9	122	71	0.897	52				73	0.842	44
			109	1	132	56	0.999	52				74	0.842	147
			104	1	143	63	0.979	52				75	0.89	169
			101	0.94	109	67	0.892	52				73	0.971	118
			108	0.95	105	64	0.93	52				69	0.933	147
			103	1	141	45	0.88	52				96	0.85	176
			92	1	119	69	0.864	52				107	0.907	115
			93	0.96	113	62	0.997	52				75	0.907	165
			95	0.97	86	70	0.848	52				91	0.887	234
			88	0.94	129	62	0.838	52				78	0.717	131
			94	0.92	108	64	0.938	52				87	0.811	145
			85	1	78	52	0.858	52				83	0.985	185
			95	0.98	123	46	0.915	52				90	0.927	210
			97	1	165	43	0.985	52				75	0.86	122
			91	1	111	76	0.859	52				84	0.829	106
			89	1	83	48	0.904	52				93	0.72	102
			95	1	151	60	0.677	52				77	0.767	113
			88	1	112	46	0.897	52				90	0.711	142
			110	1	151	58	0.783	52				80	0.758	115
			113	0.95	151	50	0.995	52				74	0.969	225
			76	0.9	36	63	0.738	52				67	0.908	292
			81	1	109	48	0.98	52				72	0.83	184
			93	0.83	86	52	0.762	52				64	0.788	78
			86	0.85	70	75	0.826	52				80	0.93	249
			86	1	117	57	1	52				90	0.917	257
			80	1	126	59	0.836	52				82	0.866	85
			69	1	85	43	0.981	52				70	0.897	139
			78	0.92	76	65	0.812	52				85	1	167
			73	0.88	65	54	0.966	52				87	0.984	134
			83	1	84	52	0.916	52				81	0.953	167
			79	1	91	63	0.813	52				89	0.996	133
			94	1	134	56	0.965	52				87	0.922	214
			72	1	97	72	0.907	52				88	0.946	136
			73	1	120	91	0.777	52				93	0.923	127
			77	1	93	59	0.955	52				88	0.99	283
			89	1	140	73	1	52				73	0.78	112
			89	0.98	102	57	0.901	52				73	0.788	191
			99	1	110	49	0.951	52				77	0.876	153
			101	1	137	51	0.997	52				76	0.73	65
			103	1	140	45	0.985	52				64	0.878	213
			101	1	105	53	0.992	52				65	0.886	141
			100	1	144	54	0.959	52				58	0.886	150
			96	1	117	57	1	52				54	0.912	88
			97	0.97	131	60	0.92	52				59	0.939	110
			97	1	149	58	0.971	52				47	0.932	88
			95	1	113	61	0.748	52				66	0.984	139
			99	0.93	119	71	0.995	52				60	0.961	135
			102	0.84	126	68	0.974	53				65	0.883	127
			101	1	118	60	0.915	53				57	0.982	148
			101	1	131	55	0.993	53				59	0.916	149
			106	0.98	150	40	1	53				53	0.986	145
			99	0.83	83	70	1	53				54	0.813	120
			105	1	144	76	0.881	53				59	0.952	65
			101	0.99	183	70	0.982	53				74	0.915	147
			97	0.98	131	54	0.93	53				76	0.873	82
			99	0.96	83	49	0.811	53				81	0.956	197
			94	1	109	51	0.982	53				84	0.934	244
			102	0.97	102	62	0.838	53				68	0.914	220
			87	1	124	56	0.957	53				58	0.932	108
			101	0.91	86	44	0.828	53				58	0.896	74
			86	1	113	54	0.917	53				47	0.723	71
			84	1	100	63	0.953	53				86	0.785	214
			80	0.88	68	54	0.942	53				95	0.942	335
			90	1	102	64	0.981	53				81	0.854	262
			114	1	163	71	0.898	53				89	0.963	160
			116	0.92	127	58	0.967	53				91	0.905	359
			114	1	132	59	0.91	53				99	0.809	74
			113	0.97	110	74	0.982	53				93	0.821	178
			115	1	140	48	0.906	53				104	0.933	216
			113	1	154	51	0.993	53				74	0.892	183
			116	1	127	70	0.89	53				72	0.79	50
			105	0.84	113	49	0.972	53				85	1	156
			103	0.83	62	66	0.814	53				79	0.908	290
			95	0.97	129	52	0.948	53				89	0.931	203
			112	1	132	57	0.944	53				98	0.818	268
			100	0.99	148	57	0.902	53				94	0.989	226
			124	0.98	147	68	0.892	53				105	0.889	236
			121	1	123	50	1	53				69	0.89	245
			121	1	163	89	0.666	53				77	0.989	235
			116	0.96	133	89	0.728	53				64	0.801	146
			119	1	156	65	0.885	53				64	0.938	146
			118	1	167	83	0.788	53				51	0.853	94
			121	0.8	129	59	0.94	53				63	0.926	181
			119	0.95	113	59	0.797	53				44	0.974	77
			108	1	176	53	0.882	53				44	1	72
			110	0.82	123	52	0.891	53				85	1	169
			95	0.99	124	45	0.734	53				81	0.959	80
			100	1	117	63	0.898	53				83	0.753	67
			78	1	100	73	0.826	53				85	0.921	99
			74	0.96	85	74	0.936	53				83	0.721	114
			123	1	147	44	1	53				79	0.747	170
			122	1	133	47	0.889	53				64	0.762	70
			118	1	138	38	1	53				59	0.921	100
			123	1	149	76	1	53				62	0.946	114
			93	1	109	98	0.996	53				58	0.847	103
			90	1	109	76	0.64	53				47	0.916	182
			100	0.96	107	46	0.879	53				45	0.934	98
			91	1	106	54	0.998	53				50	0.935	160
			116	1	181	72	0.802	53				41	0.973	79
			110	1	177	61	0.885	53				49	0.969	182
			124	1	216	50	0.826	53				53	0.682	43
			116	0.89	117	65	0.858	53				52	0.974	63
			127	1	89	97	0.825	53				54	0.598	41
			116	1	171	60	0.893	53				63	0.86	72
			112	0.93	150	42	0.959	53				67	0.575	44
			107	0.95	92	54	0.943	53				74	0.762	131
			108	1	138	53	0.864	53				78	0.802	122
			104	0.98	133	63	0.971	53				69	0.938	166
			86	0.93	77	54	0.998	53				69	0.684	99
			88	1	103	70	0.794	53				81	0.753	94
			87	1	133	57	0.769	53				86	0.857	186
			92	1	104	65	1	53				73	0.939	240
			87	0.75	51	58	1	53				70	0.939	177
			84	0.95	123	70	0.798	53				71	0.844	248
			97	1	136	51	1	53				71	0.94	191
			102	1	135	57	0.946	53				64	0.876	139
			92	1	130	47	0.826	53				61	0.849	102
			96	0.96	103	59	0.724	53				50	0.677	93
			80	1	99	60	0.811	53				53	0.89	130
			80	1	112	61	0.795	53				58	0.861	123
			118	1	115	51	0.903	53				75	0.985	164
			119	0.97	163	65	0.743	53				71	0.956	203
			122	1	171	82	0.881	53				74	0.91	278
			126	0.98	135	57	0.638	53				61	0.868	134
			108	0.92	126	53	0.838	53				62	0.838	191
			109	0.98	120	50	0.891	53				50	0.88	163
			102	0.98	144	47	0.964	53				57	0.929	142
			109	0.98	157	68	0.869	53				66	0.991	177
			107	1	90	49	0.854	53				66	0.753	121
			102	1	117	51	1	53				70	0.701	106
			96	1	107	61	0.985	53				65	0.836	150
			96	1	133	49	0.694	53				70	0.966	123
			78	0.98	119	52	0.943	53				59	0.759	78
			74	1	99	72	0.719	53				77	0.926	199
			90	1	131	56	0.822	53				62	0.88	148
			89	0.94	116	58	0.808	53				71	0.805	48
			103	0.97	97	68	0.885	53				62	0.99	121
			100	1	173	70	0.946	53				85	0.918	266
			114	0.95	113	51	0.959	53				80	0.951	204
			117	1	206	69	0.983	53				69	0.948	89
			98	1	111	64	0.996	53				67	0.867	147
			101	0.81	81	76	0.978	53				76	0.976	146
			87	1	61	56	0.806	53				81	0.751	100
			90	1	99	61	0.781	53				72	0.723	77
			82	0.93	71	49	1	53				72	0.94	163
			90	0.98	117	60	0.854	53				72	0.865	142
			86	1	110	60	0.975	53				68	0.855	164
			93	1	156	70	0.899	53				69	0.887	186
			96	1	93	62	0.987	53				66	0.776	185
			100	0.99	170	67	0.992	53				53	0.832	135
			97	0.82	139	54	0.912	53				66	0.91	144
			99	1	158	45	0.944	53				52	0.663	38
			92	1	114	68	0.853	53				65	0.98	57
			92	0.99	114	72	0.984	53				62	0.854	135
			101	0.91	124	55	0.856	53				56	0.801	137
			98	0.98	108	50	0.873	53				53	0.911	107
			115	0.96	132	68	0.858	53				50	0.869	75
			120	1	140	72	0.847	53				62	0.974	76
			117	1	105	62	0.733	53				57	0.851	145
			121	1	195	47	0.995	53				60	0.867	126
			113	1	141	63	0.903	53				66	0.766	82
			120	0.99	163	52	0.835	53				80	0.969	225
			111	0.81	92	59	0.818	53				87	0.845	99
			112	0.94	135	60	0.824	53				87	0.616	137
			124	1	125	57	1	53				85	0.806	123
			116	1	151	52	0.962	53				84	0.807	181
			118	1	164	91	0.974	53				87	0.875	172
			109	1	140	74	0.944	53				92	0.842	199
			110	1	124	41	0.915	53				92	0.906	164
			108	1	135	75	0.939	53				79	0.963	217
			103	1	99	69	0.844	53				84	0.87	241
			104	0.99	147	92	0.997	53				55	0.908	91
			81	1	119	54	0.771	54				54	1	142
			86	0.98	153	61	1	54				52	0.995	142
			79	0.98	74	56	1	54				58	0.867	161
			77	1	125	60	1	54				55	0.887	119
			81	0.71	89	64	0.913	54				54	0.916	141
			76	1	75	49	1	54				56	0.803	179
			90	1	102	53	0.779	54				58	0.986	176
			83	1	109	45	0.788	54				57	0.825	152
			128	1	143	39	0.894	54				57	0.874	169
			129	0.78	132	53	0.992	54				81	0.902	202
			104	1	124	73	0.875	54				71	0.936	208
			98	1	142	50	0.987	54				59	0.955	121
			89	1	65	66	0.983	54				64	0.754	99
			90	1	168	48	0.921	54				83	0.873	162
			89	0.99	117	76	0.908	54				101	0.881	203
			90	1	129	56	1	54				69	0.868	80
			74	0.86	69	78	0.801	54				71	0.809	200
			72	1	86	58	0.849	54				48	0.777	100
			92	1	95	56	0.774	54				56	0.911	119
			92	1	140	87	0.773	54				51	0.883	143
			108	1	105	68	0.832	54				57	1	168
			111	0.9	126	76	0.714	54				53	0.919	131
			106	0.9	93	68	0.82	54				59	0.794	151
			112	1	127	49	0.98	54				72	1	244
			82	1	71	57	0.999	54				78	0.887	247
			86	0.99	100	74	0.973	54				100	0.715	63
			82	1	80	59	0.981	54				93	0.86	100
			87	0.98	95	69	0.795	54				100	0.978	245
			109	1	216	45	0.901	54				84	0.856	291
			102	1	135	54	1	54				97	0.921	127
			114	1	159	73	0.941	54				77	0.879	183
			103	0.88	113	51	0.857	54				89	0.878	261
			97	1	117	52	0.858	54				74	0.86	126
			97	0.96	83	66	0.873	54				85	0.788	102
			105	0.99	125	58	0.978	54				68	0.853	130
			102	0.9	101	51	1	54				80	0.956	193
			103	1	112	70	0.854	54				64	0.921	146
			103	0.95	106	57	0.997	54				68	0.999	140
			104	1	115	75	1	54				67	0.975	69
			105	0.99	110	59	0.774	54				54	0.798	175
			96	0.96	83	50	0.958	54				59	0.808	52
			105	1	141	82	0.982	54				68	0.963	221
			85	1	91	77	0.668	54				58	0.985	80
			70	0.98	89	92	0.998	54				78	0.527	18
			90	0.92	113	59	0.971	54				75	0.656	44
			92	0.85	64	55	0.991	54				81	0.818	137
			88	0.87	70	47	0.984	54				95	0.853	83
			92	0.89	94	40	0.82	54				82	1	191
			79	0.95	120	57	0.992	54				67	0.946	197
			73	0.74	61	54	0.802	54				75	0.977	214
			64	1	77	77	0.986	54				65	0.912	165
			66	0.94	93	62	0.751	54				63	1	190
			114	0.99	114	73	0.622	54				51	1	125
			116	1	161	47	0.962	54				80	0.94	224
			101	0.77	95	63	0.89	54				70	0.937	145
			108	1	134	56	0.925	54				51	0.963	78
			99	1	141	53	0.954	54				63	0.997	127
			92	1	139	66	0.965	54				44	0.833	81
			90	1	118	68	0.957	54				56	0.77	126
			91	0.83	75	68	0.761	54				51	0.978	119
			78	0.95	89	52	0.677	54				56	0.978	122
			84	1	117	61	0.913	54				66	0.832	171
			100	0.99	145	59	0.799	54				67	0.7	175
			95	0.99	128	66	0.871	54				71	0.885	80
			105	1	157	79	0.994	54				62	0.89	121
			97	0.98	81	59	0.928	54				65	0.47	60
			97	1	107	73	0.819	54				59	0.726	55
			91	0.87	113	40	0.994	54				65	0.882	175
			79	0.99	88	65	0.984	54				74	0.95	282
			81	1	100	50	0.761	54				72	0.861	213
			94	0.99	117	70	0.889	54				66	0.885	209
			94	0.99	113	59	0.895	54				84	0.885	112
			99	0.99	111	72	0.873	54				96	0.762	127
			95	1	128	81	0.997	54				73	0.97	190
			105	1	107	105	0.693	54				88	0.865	190
			107	1	160	54	0.742	54				66	0.972	109
			107	0.82	133	58	0.917	54				77	0.882	146
			107	0.93	122	49	0.96	54				69	0.921	285
			89	1	97	62	1	54				80	0.912	277
			82	1	133	74	0.893	54				70	0.875	116
			94	1	129	61	0.953	54				74	0.983	226
			100	1	145	63	0.986	54				85	0.864	228
			104	1	190	53	0.86	54				83	0.95	223
			115	1	155	94	0.982	54				74	0.94	153
			118	1	159	60	0.843	54				70	0.876	176
			120	0.98	169	70	0.435	54				76	0.989	156
			120	1	150	57	1	54				64	0.797	123
			125	1	119	58	0.782	54				64	0.992	193
			115	0.93	102	56	0.926	54				53	0.888	146
			119	1	118	62	0.791	54				58	0.918	176
			126	0.98	184	73	0.987	54				57	0.998	132
			130	1	220	50	0.898	54				67	0.712	98
			120	1	163	49	0.889	54				60	0.988	118
			112	0.78	86	52	0.913	54				71	0.889	117
			111	1	143	78	0.86	54				63	0.741	83
			111	0.95	116	91	0.808	54				67	0.81	133
			102	1	123	89	0.865	54				63	0.935	270
			96	1	108	76	0.884	54				63	0.87	103
			88	1	127	51	0.982	54				68	0.988	154
			91	0.98	109	55	0.907	54				64	0.764	72
			80	1	96	57	0.845	54				63	0.755	69
			84	1	113	44	0.93	54				64	0.966	148
			101	1	125	54	0.862	54				77	0.918	167
			96	0.94	82	71	0.82	54				65	0.824	167
			102	1	163	50	0.745	54				76	0.847	207
			97	1	117	68	0.996	54				72	0.942	270
			77	1	103	66	0.878	54				81	0.96	157
			87	1	99	54	0.955	54				71	0.984	190
			81	0.96	82	61	0.845	54				74	0.942	145
			88	1	106	67	0.878	54				82	0.982	190
			89	1	130	51	0.803	54				89	0.938	292
			90	1	113	49	0.954	54				77	0.986	345
			92	1	114	31	1	54				79	0.996	232
			93	1	146	46	0.903	54				76	0.984	222
			88	1	190	68	0.853	54				73	0.987	133
			83	1	125	57	0.75	54				80	0.93	252
			93	0.97	99	50	0.767	54				77	0.959	284
			86	1	69	47	0.907	54				72	0.763	100
			109	1	153	49	0.903	54				74	0.928	122
			117	1	154	64	1	54				76	0.799	154
			121	1	120	56	1	54				84	0.968	111
			126	1	180	50	0.979	54				79	0.955	160
			128	1	150	54	0.963	54				88	0.994	112
			123	0.98	119	62	0.979	54				74	0.943	157
			120	1	127	58	1	54				78	0.98	110
			114	1	188	48	0.917	54				79	0.842	186
			106	1	158	41	0.87	54				78	0.958	220
			115	1	102	75	0.967	54				68	0.904	128
			106	0.96	122	61	0.967	55				59	0.864	81
			105	0.91	95	62	0.809	55				78	0.788	258
			104	1	118	72	0.983	55				83	0.807	210
			110	0.86	126	71	0.766	55				78	0.622	89
			106	0.95	125	59	0.775	55				86	0.867	228
			106	0.98	109	57	0.944	55				80	0.902	217
			102	1	144	58	1	55				82	0.872	104
			100	1	115	55	1	55				46	0.918	127
			101	1	132	78	0.833	55				49	0.936	168
			109	0.94	93	68	0.954	55				87	0.844	160
			99	0.63	17	65	0.99	55				78	1	182
			92	0.79	68	61	0.935	55				74	0.912	177
			99	0.99	103	79	0.759	55				72	0.908	152
			94	0.97	110	65	1	55				66	0.886	171
			103	0.91	119	61	0.921	55				74	0.888	231
			94	1	134	54	0.894	55				74	0.833	230
			108	1	130	62	0.876	55				72	0.893	180
			97	0.99	167	84	0.927	55				66	0.824	129
			101	1	98	60	0.881	55				68	0.604	40
			93	0.94	120	51	0.92	55				80	0.82	120
			91	0.95	69	42	1	55				82	0.919	79
			90	0.87	94	101	0.974	55				87	0.923	195
			97	1	113	63	0.847	55				82	0.926	195
			94	0.77	60	56	0.782	55				92	0.951	199
			92	1	137	44	0.869	55				92	0.938	149
			92	1	129	61	0.823	55				89	0.732	211
			92	1	82	52	0.966	55				92	0.736	123
			84	1	87	75	0.886	55				113	0.988	216
			81	0.87	71	65	0.893	55				109	0.89	197
			84	1	136	63	0.926	55				124	0.872	282
			90	1	79	56	0.729	55				136	0.843	325
			95	1	129	45	0.907	55				81	0.984	287
			89	0.87	80	69	0.749	55				91	0.754	242
			93	1	100	64	0.973	55				102	0.971	99
			117	1	202	65	0.961	55				100	0.9	272
			118	1	149	79	0.628	55				89	0.504	120
			86	0.93	98	69	0.971	55				81	0.964	172
			85	1	133	52	0.912	55				88	0.649	29
			91	0.98	137	58	0.976	55				79	0.809	221
			90	1	121	53	0.909	55				71	0.948	254
			89	0.92	75	78	0.797	55				68	1	301
			88	0.92	122	56	0.936	55				82	0.83	167
			85	1	87	76	0.977	55				84	0.789	86
			87	0.98	90	75	0.78	55				78	0.718	147
			93	1	143	68	0.674	55				83	0.831	113
			91	0.97	114	63	0.827	55				70	0.873	140
			114	0.85	121	71	0.99	55				79	0.667	73
			113	1	104	60	0.899	55				73	0.86	189
			100	1	108	52	0.941	55				69	0.965	173
			97	1	133	44	0.854	55				62	0.827	154
			109	0.52	40	51	0.991	55				64	0.77	154
			107	0.52	60	65	0.988	55				66	0.793	179
			93	1	78	58	0.986	55				75	0.842	153
			93	1	109	82	0.72	55				74	0.892	197
			84	1	90	89	0.721	55				81	0.779	152
			83	0.97	78	71	0.931	55				74	0.971	217
			90	0.95	87	51	0.841	55				85	0.94	133
			94	1	145	49	0.875	55				73	0.9	200
			111	1	91	52	0.881	55				85	0.963	138
			113	1	171	84	0.748	55				52	0.971	149
			117	1	143	66	0.977	55				54	0.911	71
			120	1	169	41	0.865	55				44	0.803	105
			125	1	175	55	0.941	55				50	0.932	145
			120	1	165	54	1	55				77	0.721	199
			110	1	142	54	0.953	55				76	0.849	217
			116	0.85	107	66	0.945	55				79	0.915	203
			94	0.98	119	56	0.947	55				79	0.942	313
			91	0.93	106	59	0.692	55				70	0.971	257
			88	1	103	54	0.911	55				76	0.908	223
[truncated: 36,112 more rows]

## Sheet: 3
species	Motif	level	-499	-498	-497	-496	-495	-494	-493	-492	-491	-490	-489	-488	-487	-486	-485	-484	-483	-482	-481	-480	-479	-478	-477	-476	-475	-474	-473	-472	-471	-470	-469	-468	-467	-466	-465	-464	-463	-462	-461	-460	-459	-458	-457	-456	-455	-454	-453
S. aureus USA300	ACm6ANNNNNNRTGG	methylation	0	0	0	0	0	0	0	1	0	0	0	0	0	0	0	0	0	0	0	0	0	0	0	0	0	0	0	0	0	0	0	0	0	0	0	0	0	1	0	0	0	0	0	0	0	0	0
S. aureus USA300	ACm6ANNNNNNRTGG	undermethylation	0	0	0	0	0	0	0	1	0	0	0	0	0	0	0	1	0	0	0	0	0	0	0	0	0	0	0	0	0	0	0	0	0	0	0	0	0	1	0	0	0	0	0	0	0	0	0
S. aureus USA300	ACm6ANNNNNNRTGG	unmethylation	0	0	0	0	0	0	0	0	0	0	0	0	0	0	0	0	0	0	0	0	0	0	0	0	0	0	0	0	0	0	0	0	0	0	0	0	0	0	0	0	0	0	0	0	0	1	0
P. aeruginosa LYSZa2	CCAm6ANNNNNNNCTC	methylation	0	0	0	0	0	0	0	0	0	0	1	0	0	0	1	0	0	0	1	0	0	0	0	1	0	0	0	0	0	1	0	0	0	0	0	0	0	0	1	0	0	0	0	0	0	0	0
P. aeruginosa LYSZa2	CCAm6ANNNNNNNCTC	undermethylation	0	0	0	0	0	0	0	0	0	0	0	1	0	0	0	0	0	0	0	0	0	0	0	0	0	0	0	0	0	0	0	0	0	0	0	0	0	0	0	0	0	0	0	0	0	0	0
P. aeruginosa LYSZa2	CCAm6ANNNNNNNCTC	unmethylation	0	0	0	0	0	0	0	0	0	0	0	0	0	0	0	0	0	0	0	0	1	0	0	0	0	0	0	0	0	0	0	0	0	0	0	0	0	0	0	0	0	0	0	0	0	0	0
P. aeruginosa LYSZa7	CCCGm6AG	methylation	1	2	0	1	2	1	0	1	0	1	1	1	0	3	1	1	3	1	1	0	1	1	2	3	0	1	1	3	0	3	2	1	1	0	1	0	0	3	1	1	1	3	0	0	0	0	0
P. aeruginosa LYSZa7	CCCGm6AG	undermethylation	0	0	0	0	0	0	0	0	0	0	0	0	0	0	0	0	0	0	0	0	0	0	0	0	0	0	0	0	0	0	0	0	0	0	0	0	0	0	0	0	0	0	0	0	0	0	0
P. aeruginosa LYSZa7	CCCGm6AG	unmethylation	0	1	0	0	0	0	0	0	0	0	0	0	0	0	0	0	0	0	0	0	1	0	0	0	0	0	0	1	0	0	0	0	0	0	0	0	0	0	0	0	0	0	0	0	0	0	0
E. coli K12	Cm5CWGG	methylation	4	6	4	4	5	4	5	2	5	4	5	4	6	6	3	4	3	4	4	3	4	5	5	5	5	4	4	6	7	5	4	8	5	7	6	5	6	2	4	5	6	7	4	5	5	3	5
E. coli K12	Cm5CWGG	undermethylation	2	1	1	0	0	0	0	0	0	0	0	0	0	1	0	0	0	0	1	0	0	0	0	0	0	0	1	1	0	1	0	0	0	0	0	2	3	0	1	0	0	0	0	0	1	0	0
E. coli K12	Cm5CWGG	unmethylation	0	0	0	0	1	0	0	0	0	0	0	0	0	0	0	0	0	0	0	1	0	0	0	0	0	0	0	1	0	0	0	0	0	0	1	0	0	0	1	0	0	0	0	0	0	0	0
c. mangenotii LM2	GGm6ANNNNNVTAC	methylation	0	0	0	0	0	0	0	0	0	0	0	0	0	0	0	0	0	0	0	0	0	0	0	0	0	0	0	0	0	0	0	0	0	0	0	0	0	0	0	0	0	0	0	0	0	0	0
c. mangenotii LM2	GGm6ANNNNNVTAC	undermethylation	0	0	0	0	0	0	0	0	0	0	0	0	0	0	0	0	0	0	0	0	0	0	0	0	0	0	0	0	0	0	0	0	0	0	0	0	0	0	0	0	0	0	0	0	0	0	0
c. mangenotii LM2	GGm6ANNNNNVTAC	unmethylation	0	0	0	0	0	0	0	0	0	0	0	0	0	0	0	0	0	0	0	0	0	0	0	0	0	0	0	0	0	0	0	0	0	0	0	0	0	0	0	0	0	0	0	0	0	0	0
Xanthobacter. 91	Gm6ANTC	methylation	2	2	2	3	2	2	1	2	2	0	2	2	4	3	3	2	3	5	1	4	1	3	2	2	1	4	3	1	2	3	4	1	3	1	2	0	2	1	1	2	0	3	0	7	1	3	4
Xanthobacter. 91	Gm6ANTC	undermethylation	0	0	0	0	0	0	0	0	0	0	0	0	0	0	0	0	0	0	0	0	0	0	0	0	0	0	0	0	0	1	0	0	1	0	0	0	0	0	0	0	0	0	0	0	0	0	0
Xanthobacter. 91	Gm6ANTC	unmethylation	0	0	2	0	1	3	0	2	0	2	2	1	3	1	0	3	1	0	0	2	0	2	0	3	1	1	1	3	1	0	0	2	1	0	1	0	2	1	0	1	1	1	1	1	0	2	1
E. coli K12	Gm6ATC	methylation	11	13	15	10	8	10	10	11	9	7	5	3	9	8	9	8	7	8	5	6	3	11	9	11	7	7	8	10	11	3	7	9	3	4	4	5	8	8	8	6	11	9	13	11	10	10	12
E. coli K12	Gm6ATC	undermethylation	0	2	0	0	0	0	0	1	0	0	0	0	0	0	0	0	1	0	0	0	0	0	0	0	0	0	0	0	2	0	0	0	0	1	0	0	0	0	0	2	1	1	0	0	0	0	0
E. coli K12	Gm6ATC	unmethylation	0	0	0	1	0	0	0	0	0	0	0	0	0	0	0	0	0	0	0	0	1	0	0	0	0	0	0	0	0	0	0	3	0	0	0	0	2	0	0	0	0	0	0	0	0	0	0
E. coli K12	m4CCTGG	methylation	0	0	0	0	0	0	0	0	0	0	0	0	0	0	0	0	0	0	0	0	0	0	0	0	0	0	0	0	0	0	0	0	0	0	0	0	0	0	0	0	0	0	0	0	0	0	0
E. coli K12	m4CCTGG	undermethylation	0	0	0	0	0	0	0	0	0	0	0	0	0	0	0	0	0	0	0	0	0	0	0	0	0	0	0	0	0	0	0	0	0	0	0	0	0	0	0	0	0	0	0	0	0	0	0
E. coli K12	m4CCTGG	unmethylation	0	0	0	0	0	0	0	1	0	0	0	0	1	0	0	0	0	0	0	0	0	0	0	1	0	0	0	0	0	1	0	0	0	0	0	0	0	0	0	1	0	0	1	0	0	0	0
E. coli K12	m6AACNNNNNNGTGC	methylation	0	1	0	1	0	0	0	0	1	0	0	0	1	0	1	0	0	0	0	1	0	0	0	0	0	0	0	0	0	0	0	0	0	0	0	1	0	0	1	0	1	0	0	1	0	1	0
E. coli K12	m6AACNNNNNNGTGC	undermethylation	0	0	0	0	0	0	0	0	0	0	0	0	0	0	0	0	0	0	0	0	0	0	0	0	0	0	0	0	0	0	0	0	0	0	0	0	0	0	0	0	0	0	0	0	0	0	0
E. coli K12	m6AACNNNNNNGTGC	unmethylation	0	0	0	0	0	0	0	0	0	0	0	0	0	0	0	0	0	0	0	0	0	0	0	0	0	1	0	0	0	0	0	0	0	0	0	0	0	0	0	0	0	0	0	0	0	0	0
S. aureus USA300	m6AGGNNNNNGAT	methylation	0	1	0	0	0	0	0	0	1	0	0	0	0	0	0	0	0	0	0	0	0	0	0	1	0	1	1	0	0	0	0	0	0	1	0	0	1	0	0	0	0	0	0	0	0	1	0
S. aureus USA300	m6AGGNNNNNGAT	undermethylation	0	1	0	0	0	0	0	0	0	0	0	1	0	0	0	1	0	0	0	0	0	0	0	1	0	0	1	0	0	0	0	0	0	1	0	1	1	0	0	0	0	0	0	0	0	1	1
S. aureus USA300	m6AGGNNNNNGAT	unmethylation	0	0	0	0	0	0	0	0	0	0	0	0	0	0	0	0	0	0	0	0	0	0	0	0	0	0	0	0	0	0	0	0	0	0	0	0	0	0	0	0	0	0	0	0	0	0	0
P. aeruginosa LYSZa7	m6AGGNNNNNRTGT	methylation	0	2	0	0	0	0	0	1	1	1	0	0	0	0	0	0	0	0	0	0	0	0	0	0	0	0	0	2	0	0	1	0	2	1	0	1	1	1	0	0	0	0	1	0	0	0	0
P. aeruginosa LYSZa7	m6AGGNNNNNRTGT	undermethylation	0	0	0	0	0	0	0	0	0	0	0	0	0	0	0	0	0	0	0	0	0	0	0	0	0	0	0	0	0	0	0	0	0	0	0	0	0	0	0	0	0	0	0	0	0	0	0
P. aeruginosa LYSZa7	m6AGGNNNNNRTGT	unmethylation	0	0	0	0	0	0	0	0	0	0	0	0	0	0	0	0	0	0	0	0	0	0	0	0	0	0	0	0	0	0	0	0	0	0	0	0	0	0	1	0	0	0	0	0	0	0	0
P. aeruginosa TBCF	RCCm6ANNNNNNNTGAR	methylation	0	1	0	0	0	0	0	0	0	0	0	0	0	0	0	1	0	0	0	0	1	0	0	0	0	0	0	1	0	0	0	0	0	0	0	0	0	0	0	0	1	1	0	0	0	0	0
P. aeruginosa TBCF	RCCm6ANNNNNNNTGAR	undermethylation	0	0	0	0	0	0	0	0	0	0	0	0	0	0	0	0	0	0	0	0	0	0	0	0	0	0	0	0	0	0	0	0	0	0	0	0	0	0	0	0	0	0	0	0	0	0	0
P. aeruginosa TBCF	RCCm6ANNNNNNNTGAR	unmethylation	0	0	0	0	0	0	0	0	0	0	0	0	0	0	0	0	0	0	0	0	0	0	0	0	0	0	0	0	0	0	0	0	0	0	0	0	0	0	0	0	0	0	0	1	0	0	0
P. aeruginosa TBCF	TRGm6ANNNNNNTGC	methylation	1	0	0	1	0	0	1	0	0	0	0	0	0	0	1	1	0	0	0	0	0	0	0	0	0	0	2	0	0	1	0	0	1	0	0	0	1	1	0	0	1	0	0	0	0	0	0
P. aeruginosa TBCF	TRGm6ANNNNNNTGC	undermethylation	0	0	0	0	0	0	0	0	0	0	0	0	0	0	0	0	0	0	0	0	0	0	0	0	0	0	0	0	0	0	0	0	0	0	0	0	0	0	0	0	0	0	0	0	0	0	0
P. aeruginosa TBCF	TRGm6ANNNNNNTGC	unmethylation	0	0	0	0	1	0	0	0	0	0	0	1	0	0	0	0	0	0	1	1	0	0	0	0	0	0	0	0	0	0	0	0	0	0	0	0	0	0	0	0	0	0	0	0	0	0	0
[truncated: 553 more columns]

## Sheet: 4A
Category	Term	Pathway	Count	%	PValue	Genes	List Total	Pop Hits	Pop Total	Fold Enrichment	Bonferroni	Benjamini	FDR
COG	COG	Transcription	13	5.39419	0.0899945	PA3122, PA3067, PA0708, PA2758, PA2846, PA2879, PA2547, PA3721, PA1599, PA0133, PA1223, PA4288, PA3321	61	174	1308	1.60204	0.895994	1	1
GO	GO:0006508	proteolysis	4	1.65975	0.0101854	PA3724, PA1871, PA0067, PA3047	130	11	2974	8.31888	0.83159	0.886133	0.886133
GO	GO:0006099	tricarboxylic acid cycle	4	1.65975	0.0830884	PA1787, PA2634, PA1588, PA1376	130	24	2974	3.81282	1	1	1
GO	GO:0006355	regulation of transcription, DNA-templated	22	9.12863	0.00175752	PA3122, PA5301, PA5511, PA5218, PA0708, PA0527, PA2758, PA2846, PA2879, PA2449, PA4280, PA0477, PA3721, PA1599, PA0133, PA1223, PA5344, PA4288, PA3563, PA3002, PA3321, PA5124	130	247	2974	2.03762	0.26367	0.305808	0.305808
GO	GO:0004175	endopeptidase activity	3	1.24481	0.0255082	PA3724, PA1871, PA3047	163	6	3695	11.3344	0.992029	1	1
GO	GO:0015299	solute:proton antiporter activity	3	1.24481	0.0255082	PA3739, PA1207, PA5529	163	6	3695	11.3344	0.992029	1	1
GO	GO:0043565	sequence-specific DNA binding	13	5.39419	0.0079275	PA5301, PA5511, PA3571, PA4508, PA1619, PA2449, PA4094, PA2547, PA3965, PA0652, PA1599, PA5344, PA4288	163	125	3695	2.35755	0.774255	0.776937	0.776937
GO	GO:0003700	transcription factor activity, sequence-specific DNA binding	23	9.54357	0.00830948	PA3122, PA3067, PA5301, PA3571, PA5218, PA0708, PA1619, PA0527, PA2758, PA2846, PA2879, PA4094, PA2547, PA0652, PA0477, PA3721, PA1599, PA0133, PA1223, PA5344, PA4288, PA3563, PA3321	163	294	3695	1.7734	0.789941	0.776937	0.776937
GO	GO:0005524	ATP binding	25	10.3734	0.0977012	PA4565, PA5511, PA5436, PA4724, PA0009, PA4280, PA1438, PA2449, PA5050, PA1532, PA5152, PA4020, PA3138, PA5252, PA1376, PA2891, PA4158, PA4119, PA2812, PA2810, PA1425, PA1588, PA1068, PA3763, PA3002	163	418	3695	1.35578	1	1	1
INTERPRO	IPR005119	LysR, substrate-binding	12	4.97925	0.0152181	PA3122, PA5218, PA2846, PA2758, PA2879, PA2547, PA0477, PA0133, PA1223, PA0708, PA5344, PA3321	215	121	4934	2.27592	0.999123	1	1
INTERPRO	IPR000847	Transcription regulator HTH, LysR	12	4.97925	0.0161082	PA3122, PA5218, PA2846, PA2758, PA2879, PA2547, PA0477, PA0133, PA1223, PA0708, PA5344, PA3321	215	122	4934	2.25726	0.999421	1	1
INTERPRO	IPR020449	Transcription regulator HTH, AraC- type	5	2.07469	0.0311086	PA1619, PA3571, PA4094, PA1599, PA4288	215	28	4934	4.09801	0.999999	1	1
INTERPRO	IPR025392	Domain of unknown function DUF4124	3	1.24481	0.0340426	PA4697, PA1765, PA5123	215	7	4934	9.83522	1	1	1
INTERPRO	IPR003313	Transcription regulator HTH, AraC, arabinose-binding/dimerisation	4	1.65975	0.0405701	PA1619, PA3571, PA1599, PA4288	215	18	4934	5.09974	1	1	1
INTERPRO	IPR006153	Cation/H+ exchanger	3	1.24481	0.0441128	PA3739, PA1207, PA5529	215	8	4934	8.60581	1	1	1
INTERPRO	IPR017200	Radical SAM coenzyme PQQ biosynthesis protein E/heme D1 biosynthesis NirJ	2	0.829876	0.0848723	PA1989, PA0511	215	2	4934	22.9488	1	1	1
INTERPRO	IPR010069	Filamentous haemagglutinin, 20-residue x2 repeat	2	0.829876	0.0848723	PA0041, PA2462	215	2	4934	22.9488	1	1	1
INTERPRO	IPR025157	Haemagluttinin repeat	2	0.829876	0.0848723	PA0041, PA2462	215	2	4934	22.9488	1	1	1
INTERPRO	IPR008619	Filamentous haemagglutinin repeat	2	0.829876	0.0848723	PA0041, PA2462	215	2	4934	22.9488	1	1	1
KEGG	pae02020	Two-component system	15	6.22407	0.0654868	PA5511, PA2051, PA0408, PA0119, PA2528, PA2548, PA1438, PA0885, PA5360, PA2810, PA0652, PA3930, PA1561, PA1342, PA5124	79	235	2001	1.61675	0.991842	1	1
KEGG	pae00020	Citrate cycle (TCA cycle)	4	1.65975	0.0928649	PA5435, PA5436, PA1787, PA1588	79	28	2001	3.61844	0.999012	1	1

## Sheet: 4B
Category	Term	Pathway	Count	%	PValue	Genes	List Total	Pop Hits	Pop Total	Fold Enrichment	Bonferroni	Benjamini	FDR
GO	GO:0043448	alkane catabolic process	2	2.29885	0.0912272	PA5350, PA2574	48	6	2974	20.6528	0.999569	1	1
GO	GO:0032259	methylation	3	3.44828	0.0947435	PA3082, PA5063, PA1860	48	33	2974	5.63258	0.999685	1	1
GO	GO:0008237	metallopeptidase activity	3	3.44828	0.0496212	PA2529, PA1005, PA4472	59	23	3695	8.16875	0.98678	1	1
GO	GO:0004222	metalloendopeptidase activity	3	3.44828	0.0576839	PA4751, PA3724, PA1005	59	25	3695	7.51525	0.993592	1	1
GO	GO:0008168	methyltransferase activity	3	3.44828	0.0796122	PA3082, PA5063, PA1860	59	30	3695	6.26271	0.999134	1	1
INTERPRO	IPR002510	TldD/PmbA	2	2.29885	0.0602222	PA2529, PA4472	77	4	4934	32.039	0.99999	1	1
INTERPRO	IPR005804	Fatty acid desaturase, type 1	2	2.29885	0.0889766	PA1895, PA2574	77	6	4934	21.3593	1	1	1
KEGG	pae00130	Ubiquinone and other terpenoid-quinone biosynthesis	3	3.44828	0.0378657	PA0865, PA5063, PA0853	34	19	2001	9.29257	0.802349	1	1

## Sheet: 4C
Category	Term	Pathway	Count	%	PValue	Genes	List Total	Pop Hits	Pop Total	Fold Enrichment	Bonferroni	Benjamini	FDR
COG	COG	Transcription	32	5.38721	0.00176618	PA1153, PA2082, PA4902, PA1859, PA1738, PA1759, PA1998, PA2885, PA0243, PA2246, PA3830, PA5179, PA5389, PA2692, PA2010, PA2591, PA0491, PA4436, PA0906, PA2957, PA1627, PA1526, PA0533, PA3921, PA1128, PA0133, PA0475, PA1223, PA1003, PA1201, PA2332, PA3321	142	174	1308	1.69403	0.0415385	0.0406222	0.0406222
GO	GO:0006351	transcription, DNA-templated	15	2.52525	0.000239	PA4269, PA2383, PA1859, PA1738, PA4270, PA3845, PA2877, PA1128, PA0784, PA0652, PA2534, PA4174, PA0056, PA3565, PA1201	311	48	2974	2.98834	0.0740439	0.0769193	0.0769193
GO	GO:0043200	response to amino acid	5	0.841751	0.014611	PA5017, PA2082, PA4309, PA3965, PA2246	311	10	2974	4.78135	0.991257	1	1
GO	GO:0045892	negative regulation of transcription, DNA-templated	11	1.85185	0.0544594	PA3385, PA2010, PA1714, PA1864, PA3249, PA3007, PA2885, PA0155, PA0906, PA4057, PA3574	311	55	2974	1.91254	1	1	1
GO	GO:0009896	positive regulation of catabolic process	3	0.505051	0.0563693	PA5389, PA1998, PA0133	311	4	2974	7.17203	1	1	1
GO	GO:0006598	polyamine catabolic process	4	0.673401	0.058528	PA5522, PA2040, PA3356, PA0297	311	9	2974	4.25009	1	1	1
GO	GO:0019867	outer membrane	7	1.17845	0.0676431	PA0372, PA4710, PA4897, PA0291, PA1698, PA2783, PA2057	271	30	2744	2.36261	0.939286	1	1
GO	GO:0003700	transcription factor activity, sequence-specific DNA binding	50	8.41751	0.000453	PA3571, PA4787, PA4902, PA1998, PA0547, PA0784, PA2885, PA3776, PA0780, PA3574, PA5389, PA0491, PA1627, PA2957, PA4094, PA2877, PA1864, PA3845, PA3689, PA3249, PA0652, PA2511, PA4174, PA2510, PA0056, PA0133, PA3565, PA1223, PA3321, PA2551, PA2383, PA0528, PA1859, PA1738, PA2469, PA3830, PA5179, PA2692, PA1285, PA2054, PA2010, PA4436, PA1526, PA1128, PA2534, PA0279, PA0155, PA1003, PA1201, PA2332	388	294	3695	1.61959	0.143259	0.154584	0.154584
GO	GO:0043565	sequence-specific DNA binding	26	4.3771	0.000931	PA3571, PA2383, PA2082, PA1859, PA1738, PA0784, PA2665, PA2246, PA3830, PA0780, PA5389, PA3385, PA4436, PA4094, PA3845, PA2877, PA3965, PA1128, PA2534, PA0652, PA2511, PA4174, PA0056, PA3565, PA1201, PA2332	388	125	3695	1.98082	0.272054	0.15869	0.15869
GO	GO:0000986	bacterial-type RNA polymerase core promoter proximal region sequence-specific DNA binding	8	1.3468	0.0118184	PA3385, PA2054, PA0528, PA0491, PA1998, PA2469, PA3776, PA2510	388	25	3695	3.04742	0.982649	1	1
GO	GO:0000908	taurine dioxygenase activity	3	0.505051	0.0305509	PA0194, PA3935, PA2310	388	3	3695	9.5232	0.999975	1	1
GO	GO:0003677	DNA binding	34	5.72391	0.0700143	PA3495, PA4269, PA0728, PA1978, PA1759, PA3699, PA2885, PA0243, PA3830, PA1397, PA3574, PA3385, PA2010, PA5348, PA4931, PA2050, PA0906, PA1627, PA1526, PA0533, PA4270, PA3921, PA3007, PA3689, PA3249, PA3864, PA0279, PA0155, PA0475, PA1003, PA2332, PA3322, PA3168, PA4057	388	244	3695	1.327	1	1	1
GO	GO:0008237	metallopeptidase activity	6	1.0101	0.0850016	PA0372, PA5319, PA1005, PA4472, PA2884, PA2783	388	23	3695	2.48431	1	1	1
GO	GO:0004497	monooxygenase activity	4	0.673401	0.0996263	PA2326, PA2587, PA2355, PA4155	388	11	3695	3.46298	1	1	1
INTERPRO	IPR005119	LysR, substrate-binding	26	4.3771	0.000599	PA2383, PA4902, PA0528, PA1859, PA1738, PA1998, PA2469, PA0784, PA3776, PA5179, PA2054, PA0491, PA3845, PA2877, PA1128, PA2534, PA4174, PA0133, PA2510, PA0056, PA3565, PA1223, PA1003, PA1201, PA2551, PA3321	518	121	4934	2.04671	0.390673	0.281585	0.281585
INTERPRO	IPR000847	Transcription regulator HTH, LysR	26	4.3771	0.000681	PA2383, PA4902, PA0528, PA1859, PA1738, PA1998, PA2469, PA0784, PA3776, PA5179, PA2054, PA0491, PA3845, PA2877, PA1128, PA2534, PA4174, PA0133, PA2510, PA0056, PA3565, PA1223, PA1003, PA1201, PA2551, PA3321	518	122	4934	2.02994	0.430708	0.281585	0.281585
INTERPRO	IPR011991	Winged helix-turn-helix DNA-binding domain	5	0.841751	0.039501	PA2082, PA0547, PA3965, PA0279, PA2246	518	13	4934	3.6635	1	1	1
INTERPRO	IPR011008	Dimeric alpha-beta barrel	6	1.0101	0.0612482	PA2082, PA3390, PA2765, PA3436, PA2246, PA0709	518	21	4934	2.72146	1	1	1
INTERPRO	IPR013976	Metal-dependent hydrolase HDOD	3	0.505051	0.0884548	PA0758, PA4955, PA0267	518	5	4934	5.71506	1	1	1
INTERPRO	IPR016161	Aldehyde/histidinol dehydrogenase	6	1.0101	0.0989172	PA4899, PA0219, PA4448, PA0898, PA1027, PA2323	518	24	4934	2.38127	1	1	1
KEGG	pae00770	Pantothenate and CoA biosynthesis	6	1.0101	0.0608915	PA1417, PA4899, PA4180, PA5320, PA4397, PA0440	176	25	2001	2.72864	0.998635	1	1
KEGG	pae01230	Biosynthesis of amino acids	19	3.19865	0.0753088	PA4960, PA5522, PA2040, PA5206, PA4448, PA4846, PA1927, PA1417, PA4180, PA3736, PA2843, PA0036, PA5131, PA2796, PA2531, PA3356, PA3113, PA3167, PA3475	176	145	2001	1.48977	0.999731	1	1
KEGG	pae00330	Arginine and proline metabolism	8	1.3468	0.0835959	PA0292, PA4899, PA0219, PA0898, PA0654, PA3713, PA0895, PA3366	176	44	2001	2.06715	0.999895	1	1
KEGG	pae00540	Lipopolysaccharide biosynthesis	6	1.0101	0.0912607	PA3242, PA0936, PA4996, PA4406, PA3643, PA5012	176	28	2001	2.43628	0.999957	1	1

## Sheet: 4D
Category	Term	Pathway	Count	%	PValue	Genes	List Total	Pop Hits	Pop Total	Fold Enrichment	Bonferroni	Benjamini	FDR
COG	COG	Transcription	13	7.51445	0.00620478	PA4157, PA0272, PA2879, PA0533, PA0797, PA3778, PA0479, PA1422, PA2259, PA4185, PA3006, PA1201, PA1264	43	174	1308	2.27265	0.100404	0.0992764	0.0992764
COG	COG	Secondary metabolites biosynthesis, transport, and catabolism	4	2.31214	0.0861509	PA2857, PA3679, PA0543, PA2475	43	33	1308	3.6871	0.783795	0.689207	0.689207
GO	GO:0006355	regulation of transcription, DNA-templated	16	9.24855	0.0125669	PA0272, PA4600, PA0528, PA1309, PA1826, PA2879, PA0533, PA3932, PA3778, PA0479, PA1422, PA2665, PA3006, PA2115, PA1264, PA2376	98	247	2974	1.96579	0.806805	1	1
GO	GO:0044718	siderophore transmembrane transport	3	1.7341	0.0478111	PA1922, PA2688, PA0781	98	11	2974	8.27644	0.998286	1	1
GO	GO:0031230	intrinsic component of cell outer membrane	3	1.7341	0.0461867	PA1922, PA2688, PA0781	75	13	2744	8.44308	0.721059	1	1
GO	GO:0003700	transcription factor activity, sequence-specific DNA binding	20	11.5607	0.00409923	PA4157, PA0272, PA5324, PA3571, PA4787, PA4600, PA0528, PA1309, PA1826, PA2879, PA0797, PA2877, PA3778, PA0479, PA1422, PA4185, PA3006, PA2115, PA1201, PA1264	126	294	3695	1.99492	0.45998	0.614885	0.614885
GO	GO:0005524	ATP binding	24	13.8728	0.0115268	PA5500, PA3384, PA2350, PA5336, PA4996, PA5118, PA5119, PA4978, PA4909, PA0903, PA0603, PA0956, PA2857, PA1438, PA0657, PA3019, PA3932, PA1400, PA2665, PA4670, PA1013, PA1795, PA0596, PA4442	126	418	3695	1.68375	0.824315	0.864509	0.864509
GO	GO:0000976	transcription regulatory region sequence-specific DNA binding	10	5.78035	0.0796877	PA5324, PA1309, PA4787, PA4600, PA2879, PA0479, PA1422, PA2115, PA3006, PA1157	126	156	3695	1.87983	0.999996	1	1
GO	GO:0015199	amino-acid betaine transmembrane transporter activity	2	1.15607	0.0981196	PA1541, PA4990	126	3	3695	19.5503	1	1	1
GO	GO:0015220	choline transmembrane transporter activity	2	1.15607	0.0981196	PA1541, PA4990	126	3	3695	19.5503	1	1	1
INTERPRO	IPR005119	LysR, substrate-binding	12	6.93642	0.00102112	PA0272, PA1826, PA0528, PA1309, PA2879, PA2877, PA3778, PA0479, PA1422, PA2115, PA1201, PA1264	151	121	4934	3.24055	0.298482	0.189709	0.189709
INTERPRO	IPR000847	Transcription regulator HTH, LysR	12	6.93642	0.00109342	PA0272, PA1826, PA0528, PA1309, PA2879, PA2877, PA3778, PA0479, PA1422, PA2115, PA1201, PA1264	151	122	4934	3.21398	0.315882	0.189709	0.189709
INTERPRO	IPR017871	ABC transporter, conserved site	7	4.04624	0.0321585	PA5500, PA3384, PA2350, PA0603, PA2857, PA3019, PA4909	151	79	4934	2.8953	0.999988	1	1
INTERPRO	IPR003593	AAA+ ATPase domain	10	5.78035	0.0367118	PA5500, PA3384, PA2350, PA0603, PA2857, PA0657, PA3019, PA3932, PA2665, PA4909	151	149	4934	2.19299	0.999998	1	1
INTERPRO	IPR003439	ABC transporter-like	7	4.04624	0.0526781	PA5500, PA3384, PA2350, PA0603, PA2857, PA3019, PA4909	151	89	4934	2.56998	1	1	1
INTERPRO	IPR009000	Translation elongation/initiation factor/Ribosomal, beta-barrel	3	1.7341	0.0575056	PA0903, PA3744, PA4442	151	13	4934	7.5405	1	1	1
INTERPRO	IPR014717	Translation elongation factor EF1B/ribosomal protein S6	2	1.15607	0.0598843	PA4935, PA5042	151	2	4934	32.6755	1	1	1
INTERPRO	IPR001128	Cytochrome P450	2	1.15607	0.0884767	PA3679, PA2475	151	3	4934	21.7837	1	1	1

[truncated: 2 more sheets: 5, 6C]
